# Supplementary material for: Rare genetic variants confer a high risk of ADHD and implicate neuronal biology
Source: Nature. 2025 Nov 12;649(8098):909–17. doi: 10.1038/s41586-025-09702-8 (PMC12823435; doi:10.1038/s41586-025-09702-8)
Supplement: Supplementary file 3 — Supplementary Tables 1–24. [file 41586_2025_9702_MOESM3_ESM.xlsx]

## Sheet: Supplementary tables - overview
List of Supplementary Tables (ST)
ST1	Sample overview
ST2	OR across variants categories
ST3	Mean rare variant counts in ADHD and controls
ST4	ADHD rare variant risk genes
ST5	OR across variant categories in clinical samples
ST6	ADHD gene sets analyses in clinical samples
ST7	Top rare variant risk genes in clinical ADHD
ST8	X chr. OR across variant categories
ST9	X chr. Top genes
ST10	Burden heritability estimates
ST11	Enrichment analyses
ST12	BrainSpan analyses
ST13	Singel cell dissease relevance score (scDRS) analyses
ST14	Association of rare variant burden with education and s.e.s.
ST15	Association of rare variant burden with IQ in clinical samples
ST16	Magma - common variants
ST17	PRS analyses
ST18	Comorbidity sample sizes
ST19	Comorbidity - pLI genes
ST20	Lists of analysed gene sets
ST21	Comorbidity - mental disorder risk gene sets
ST22	C-alpha test
ST23	Sample size - other ancestries
ST24	ADHD gene-sets - association with heart disease

## Sheet: ST1 Sample overview
Supplementary Table 1: Number of samples included in the study from iPSYCH and clinically acertained ADHD. The numbers are after quality control
	iPSYCH				Clinical					gnomAD
Phenotype	#samples	#females	#males		#samples	#females	#males		#sample	#females	#males
ADHD	8895	2265	6630		1078	517	561		0	0	0
Controls	9001	3737	5264		1738	661	1077		44779	19916	24863
Splitting of the clinical samples by collection site
	Site	#samples	#females	#males
Duth ADHD	Radboud	116	69	47
Dutch controls	Radboud	75	48	27
German cases	Würzburg	962	448	514
German controls	Lübeck (dbGAP data)	1663	613	1050
Comorbid ID in iPSYCH
Phenotype	Comorbid condition	with comorbidity	without comorbidity	Percentage % comorbid
ADHD	Intetectual disability	1654	7241	18.5947

## Sheet: ST2 OR of variants categories
Supplementary Table 2. Load of af different variant categories in individuals with ADHD (N=8,895) compared to controls (N=9,001) tested using logistic regression. Load of rare protein truncating variants (rPTVs), rare severe damaging missense vaiants (rSevereDMVs), rare class I variants (i.e. rPTVs + rSevereDMVs), rare moderate damaging missense variants (rModerateDMVs, i.e. class II) and rare sy…
Gene_set	class	Beta	std.error	statistic	P-value	odds.ratio	lowCI	highCI
All autosomal genes	class I	0.0579734	0.0106055	5.46636	4.59383e-08	1.05969	1.03789	1.08194
All autosomal genes	rPTV	0.055196	0.0106873	5.16462	2.40932e-07	1.05675	1.03484	1.07912
All autosomal genes	rSevereDMV	0.256211	0.0892744	2.86993	0.00410566	1.29203	1.08462	1.53909
All autosomal genes	rModerateDMV	0.107819	0.0190156	5.67	1.42796e-08	1.11385	1.0731	1.15614
Autosomal genes with pLI >= 0.9	class I	0.292531	0.0335636	8.71574	2.88854e-18	1.33981	1.25451	1.43092
Autosomal genes with pLI >= 0.9	rPTV	0.300365	0.0352318	8.52539	1.52296e-17	1.35035	1.26025	1.44689
Autosomal genes with pLI >= 0.9	rSevereDMV	0.210109	0.108813	1.93091	0.0534938	1.23381	0.99684	1.52712
Autosomal genes with pLI >= 0.9	rModerateDMV	0.141816	0.0244179	5.80789	6.32657e-09	1.15236	1.09851	1.20886
Autosomal genes with pLI >= 0.9	rSYN	-0.000829162	0.00975847	-0.0849685	0.932286	0.999171	0.980242	1.01847
Autosomal genes with pLI 0.5-0.9	class I	0.0451346	0.063349	0.712475	0.476171	1.04617	0.924013	1.18447
Autosomal genes with pLI 0.5-0.9	rPTV	0.0356775	0.0647741	0.550799	0.581772	1.03632	0.912762	1.17661
Autosomal genes with pLI 0.5-0.9	rSevereDMV	0.245811	0.300345	0.818431	0.413111	1.27866	0.709735	2.30363
Autosomal genes with pLI 0.5-0.9	rModerateDMV	0.00214811	0.061645	0.0348464	0.972202	1.00215	0.888095	1.13085
Autosomal genes with pLI 0.5-0.9	rSYN	0.0183007	0.0187858	0.974176	0.329969	1.01847	0.981651	1.05667
Autosomal genes with pLI <= 0.5	class I	0.0310975	0.0114791	2.70905	0.00674769	1.03159	1.00864	1.05506
Autosomal genes with pLI <= 0.5	rPTV	0.0296544	0.0115018	2.57823	0.00993077	1.0301	1.00714	1.05358
Autosomal genes with pLI <= 0.5	rSevereDMV	0.366853	0.177943	2.06163	0.0392429	1.44319	1.01825	2.04546
Autosomal genes with pLI <= 0.5	rModerateDMV	0.0767537	0.0359234	2.13659	0.0326312	1.07978	1.00636	1.15854
Autosomal genes with pLI <= 0.5	rSYN	-0.00324765	0.00898813	-0.361326	0.717856	0.996758	0.979352	1.01447

## Sheet: ST3 mean counts 
Supplementary Table 3. The number of rare variant categories per peron on average in cases (i.e. individuals with ADHD N=8,895) and controls (N=9,001) respetively. rare protein truncating variants (rPTVs), rare severe damaging missense vaiants (rSevereDMVs), rare class I variants (i.e. rPTVs + rSevereDMVs), rare moderate damaging missense variants (rModerateDMVs, i.e. class II) and rare synonymou…
Phenotype	gene_set	class	Mean in controls	Mean in cases	SE_of_controls	SE_of_cases	highCI_of_controls	lowCI_of_controls	highCI of cases	lowCI of cases		Number of individuals carrying 0, 1, 2, or more than 2 rare class I variants in autosomal genes with pLI ≥ 0.9, stratified by phenotype. Phenotype groups are defined as follows: ADHD: All individuals diagnosed with ADHD, regardless of comorbid intellectual disability (ID) status. ADHDwoID: Individuals diagnosed with ADHD without comorbid ID. ADHDwID: Individuals diagnosed with ADHD and comorbid I…
ADHD	All autosomal genes	class I	1.91801	2.04677	0.0153773	0.0157081	1.94815	1.88787	2.07756	2.01598
ADHD	All autosomal genes	rPTV	1.89157	2.01282	0.0152478	0.0155837	1.92145	1.86168	2.04336	1.98227
ADHD	All autosomal genes	rSeveDMV	0.0264415	0.0339517	0.00170577	0.00194651	0.0297848	0.0230982	0.0377668	0.0301365
ADHD	All autosomal genes	rModDMV	0.593045	0.668241	0.00840171	0.00885694	0.609513	0.576578	0.6856	0.650881
ADHD	All autosomal genes	rSYN	12.7542	13.0368	0.050881	0.0518759	12.854	12.6545	13.1384	12.9351
ADHD	Autosomal genes with pLI >= 0.9	class I	0.174869	0.239685	0.00452233	0.00531991	0.183733	0.166006	0.250112	0.229258		Phenotype	0 Variants	1 Variant	2 Variants	>2 Variants	Total
ADHD	Autosomal genes with pLI >= 0.9	rPTV	0.156983	0.217538	0.00429329	0.00508307	0.165397	0.148568	0.227501	0.207575		control	7592	1258	137	14	9001
ADHD	Autosomal genes with pLI >= 0.9	rSeveDMV	0.0178869	0.0221473	0.00141466	0.00157656	0.0206596	0.0151142	0.0252373	0.0190572		ADHD	7042	1602	225	26	8895
ADHD	Autosomal genes with pLI >= 0.9	rModDMV	0.363071	0.420798	0.00642249	0.00697056	0.375659	0.350483	0.43446	0.407136		ADHDwoID	5847	1223	154	17	7241
ADHD	Autosomal genes with pLI >= 0.9	rSYN	3.16165	3.23024	0.0206128	0.0209343	3.20205	3.12125	3.27127	3.18921		ADHDwID	1195	379	71	9	1654
ADHD	Autosomal genes with pLI 0.5-0.9	class I	0.0559938	0.0590219	0.00251348	0.00259322	0.0609202	0.0510674	0.0641046	0.0539392
ADHD	Autosomal genes with pLI 0.5-0.9	rPTV	0.0536607	0.0560989	0.00246713	0.00252654	0.0584963	0.0488251	0.061051	0.0511469
ADHD	Autosomal genes with pLI 0.5-0.9	rSeveDMV	0.00233307	0.00292299	0.000508553	0.000572439	0.00332984	0.00133631	0.00404497	0.00180101
ADHD	Autosomal genes with pLI 0.5-0.9	rModDMV	0.0594378	0.0608207	0.00260375	0.00264649	0.0645412	0.0543345	0.0660078	0.0556336
ADHD	Autosomal genes with pLI 0.5-0.9	rSYN	0.673036	0.699382	0.00894981	0.00913941	0.690578	0.655495	0.717295	0.681468
ADHD	Autosomal genes with pLI <= 0.5	class I	1.67648	1.73614	0.014211	0.0143115	1.70433	1.64863	1.76419	1.70809
ADHD	Autosomal genes with pLI <= 0.5	rPTV	1.67026	1.72726	0.0141768	0.0142879	1.69805	1.64247	1.75527	1.69926
ADHD	Autosomal genes with pLI <= 0.5	rSeveDMV	0.00622153	0.00888139	0.000828843	0.00101994	0.00784606	0.004597	0.0108805	0.00688231
ADHD	Autosomal genes with pLI <= 0.5	rModDMV	0.170537	0.186509	0.00440125	0.00463772	0.179163	0.16191	0.195599	0.177419
ADHD	Autosomal genes with pLI <= 0.5	rSYN	8.82902	9.02012	0.0393474	0.0401785	8.90614	8.7519	9.09887	8.94137
The number of rare variants per peron on average in case subgroups and controls respetively. 'ADHD-only, woID' denotes individuals diagnosed with ADHD only but not ASD and intellectual disability (ID). 'ADHD+ASD, woID' denotes individuals diagnosed with both ADHD and ASD but not ID. 'ADHD-only, wID’ denotes individuals with ADHD and ID, but not ASD. 'ADHD+ASD, wID’ denotes individuals with diagno…
Phenotype	gene_set	class	Mean in cases	se	highCI	lowCI	Sample size cases
ADHD-only, woID	All autosomal genes	class I	2.02305	0.0218034	2.06579	1.98032	4511
ADHD-only, woID	All autosomal genes	rModerateDMV	0.658169	0.0123099	0.682296	0.634042	4511
ADHD-only, woID	All autosomal genes	rSYN	12.8566	0.0736408	13.0009	12.7122	4511
ADHD-only, woID	All autosomal genes	rPTV	1.98692	0.0216276	2.02931	1.94453	4511
ADHD-only, woID	All autosomal genes	rSevereDMV	0.0361339	0.0028315	0.0416836	0.0305842	4511
ADHD-only, woID	Autosomal genes with pLI 0.5-0.9	class I	0.0591886	0.00366449	0.066371	0.0520063	4511
ADHD-only, woID	Autosomal genes with pLI 0.5-0.9	rModerateDMV	0.0622922	0.00377222	0.0696857	0.0548986	4511
ADHD-only, woID	Autosomal genes with pLI 0.5-0.9	rSYN	0.683662	0.0126578	0.708471	0.658853	4511
ADHD-only, woID	Autosomal genes with pLI 0.5-0.9	rPTV	0.0558634	0.00357435	0.0628692	0.0488577	4511
ADHD-only, woID	Autosomal genes with pLI 0.5-0.9	rSevereDMV	0.00332521	0.000857231	0.00500538	0.00164503	4511
ADHD-only, woID	Autosomal genes with pLI >= 0.9	class I	0.21503	0.00712712	0.228999	0.201061	4511
ADHD-only, woID	Autosomal genes with pLI >= 0.9	rModerateDMV	0.407448	0.00963106	0.426325	0.388572	4511
ADHD-only, woID	Autosomal genes with pLI >= 0.9	rSYN	3.20528	0.0294808	3.26306	3.14749	4511
ADHD-only, woID	Autosomal genes with pLI >= 0.9	rPTV	0.192419	0.00678642	0.20572	0.179117	4511
ADHD-only, woID	Autosomal genes with pLI >= 0.9	rSevereDMV	0.0226114	0.00223574	0.0269935	0.0182293	4511
ADHD-only, woID	Autosomal genes with pLI <= 0.5	class I	1.73797	0.0199193	1.77702	1.69893	4511
ADHD-only, woID	Autosomal genes with pLI <= 0.5	rModerateDMV	0.188207	0.0065364	0.201018	0.175395	4511
ADHD-only, woID	Autosomal genes with pLI <= 0.5	rSYN	8.88827	0.0570535	9.0001	8.77645	4511
ADHD-only, woID	Autosomal genes with pLI <= 0.5	rPTV	1.72778	0.0198642	1.76671	1.68884	4511
ADHD-only, woID	Autosomal genes with pLI <= 0.5	rSevereDMV	0.0101973	0.00156032	0.0132555	0.00713907	4511
ADHD+ASD, woID	All autosomal genes	class I	2.03993	0.0283708	2.09553	1.98432	2730
ADHD+ASD, woID	All autosomal genes	rModerateDMV	0.644689	0.0155926	0.67525	0.614127	2730
ADHD+ASD, woID	All autosomal genes	rSYN	13.2985	0.0945737	13.4839	13.1132	2730
ADHD+ASD, woID	All autosomal genes	rPTV	2.01392	0.0281447	2.06908	1.95876	2730
ADHD+ASD, woID	All autosomal genes	rSevereDMV	0.0260073	0.00304666	0.0319788	0.0200359	2730
ADHD+ASD, woID	Autosomal genes with pLI 0.5-0.9	class I	0.0589744	0.00468471	0.0681564	0.0497923	2730
ADHD+ASD, woID	Autosomal genes with pLI 0.5-0.9	rModerateDMV	0.056044	0.00455277	0.0649674	0.0471205	2730
ADHD+ASD, woID	Autosomal genes with pLI 0.5-0.9	rSYN	0.722711	0.0168094	0.755657	0.689764	2730
ADHD+ASD, woID	Autosomal genes with pLI 0.5-0.9	rPTV	0.0564103	0.00453635	0.0653015	0.047519	2730
ADHD+ASD, woID	Autosomal genes with pLI 0.5-0.9	rSevereDMV	0.0025641	0.000968074	0.00446153	0.000666678	2730
ADHD+ASD, woID	Autosomal genes with pLI >= 0.9	class I	0.224542	0.00911774	0.242413	0.206671	2730
ADHD+ASD, woID	Autosomal genes with pLI >= 0.9	rModerateDMV	0.407326	0.012419	0.431667	0.382985	2730
ADHD+ASD, woID	Autosomal genes with pLI >= 0.9	rSYN	3.25934	0.0385059	3.33481	3.18387	2730
ADHD+ASD, woID	Autosomal genes with pLI >= 0.9	rPTV	0.206593	0.00872756	0.223699	0.189487	2730
ADHD+ASD, woID	Autosomal genes with pLI >= 0.9	rSevereDMV	0.0179487	0.00254145	0.02293	0.0129675	2730
ADHD+ASD, woID	Autosomal genes with pLI <= 0.5	class I	1.74249	0.0261689	1.79378	1.6912	2730
ADHD+ASD, woID	Autosomal genes with pLI <= 0.5	rModerateDMV	0.181319	0.00818606	0.197363	0.165274	2730
ADHD+ASD, woID	Autosomal genes with pLI <= 0.5	rSYN	9.21832	0.0729356	9.36127	9.07536	2730
ADHD+ASD, woID	Autosomal genes with pLI <= 0.5	rPTV	1.737	0.0261412	1.78823	1.68576	2730
ADHD+ASD, woID	Autosomal genes with pLI <= 0.5	rSevereDMV	0.00549451	0.00141503	0.00826797	0.00272104	2730
ADHD-only, wID	All autosomal genes	class I	2.12488	0.0476987	2.21837	2.03139	1025
ADHD-only, wID	All autosomal genes	rModerateDMV	0.733659	0.0273703	0.787304	0.680013	1025
ADHD-only, wID	All autosomal genes	rSYN	13.0527	0.143704	13.3343	12.771	1025
ADHD-only, wID	All autosomal genes	rPTV	2.0878	0.047399	2.18071	1.9949	1025
ADHD-only, wID	All autosomal genes	rSevereDMV	0.0370732	0.00606363	0.0489579	0.0251885	1025
ADHD-only, wID	Autosomal genes with pLI 0.5-0.9	class I	0.0507317	0.00699534	0.0644426	0.0370208	1025
ADHD-only, wID	Autosomal genes with pLI 0.5-0.9	rModerateDMV	0.0585366	0.00783839	0.0738998	0.0431733	1025
ADHD-only, wID	Autosomal genes with pLI 0.5-0.9	rSYN	0.699512	0.0274252	0.753266	0.645759	1025
ADHD-only, wID	Autosomal genes with pLI 0.5-0.9	rPTV	0.0478049	0.00680869	0.0611499	0.0344599	1025
ADHD-only, wID	Autosomal genes with pLI 0.5-0.9	rSevereDMV	0.00292683	0.00168815	0.00623561	-0.000381954	1025
ADHD-only, wID	Autosomal genes with pLI >= 0.9	class I	0.327805	0.0184131	0.363894	0.291715	1025
ADHD-only, wID	Autosomal genes with pLI >= 0.9	rModerateDMV	0.489756	0.0217416	0.53237	0.447143	1025
ADHD-only, wID	Autosomal genes with pLI >= 0.9	rSYN	3.22049	0.0578628	3.3339	3.10708	1025
ADHD-only, wID	Autosomal genes with pLI >= 0.9	rPTV	0.30439	0.0178127	0.339303	0.269477	1025
ADHD-only, wID	Autosomal genes with pLI >= 0.9	rSevereDMV	0.0234146	0.004923	0.0330637	0.0137656	1025
ADHD-only, wID	Autosomal genes with pLI <= 0.5	class I	1.73463	0.0425894	1.81811	1.65116	1025
ADHD-only, wID	Autosomal genes with pLI <= 0.5	rModerateDMV	0.185366	0.013482	0.211791	0.158941	1025
ADHD-only, wID	Autosomal genes with pLI <= 0.5	rSYN	9.0478	0.111866	9.26706	8.82855	1025
ADHD-only, wID	Autosomal genes with pLI <= 0.5	rPTV	1.7239	0.0425787	1.80736	1.64045	1025
ADHD-only, wID	Autosomal genes with pLI <= 0.5	rSevereDMV	0.0107317	0.00321989	0.0170427	0.00442072	1025
ADHD+ASD, wID	All autosomal genes	class I	2.11924	0.0606299	2.23807	2.0004	629
ADHD+ASD, wID	All autosomal genes	rModerateDMV	0.736089	0.0361493	0.806942	0.665236	629
ADHD+ASD, wID	All autosomal genes	rSYN	13.1669	0.187691	13.5348	12.7991	629
ADHD+ASD, wID	All autosomal genes	rPTV	2.07154	0.0600788	2.1893	1.95379	629
ADHD+ASD, wID	All autosomal genes	rSevereDMV	0.0476948	0.0085044	0.0643634	0.0310261	629
ADHD+ASD, wID	Autosomal genes with pLI 0.5-0.9	class I	0.0715421	0.0105278	0.0921765	0.0509077	629
ADHD+ASD, wID	Autosomal genes with pLI 0.5-0.9	rModerateDMV	0.0747218	0.0107311	0.0957547	0.0536889	629
ADHD+ASD, wID	Autosomal genes with pLI 0.5-0.9	rSYN	0.710652	0.0338023	0.776904	0.644399	629
ADHD+ASD, wID	Autosomal genes with pLI 0.5-0.9	rPTV	0.0699523	0.010424	0.0903834	0.0495212	629
ADHD+ASD, wID	Autosomal genes with pLI 0.5-0.9	rSevereDMV	0.00158983	0.00158983	0.00470588	-0.00152623	629
ADHD+ASD, wID	Autosomal genes with pLI >= 0.9	class I	0.338633	0.0232142	0.384133	0.293133	629
ADHD+ASD, wID	Autosomal genes with pLI >= 0.9	rModerateDMV	0.462639	0.0277586	0.517046	0.408232	629
ADHD+ASD, wID	Autosomal genes with pLI >= 0.9	rSYN	3.29889	0.0782682	3.45229	3.14548	629
ADHD+ASD, wID	Autosomal genes with pLI >= 0.9	rPTV	0.303657	0.0219894	0.346756	0.260557	629
ADHD+ASD, wID	Autosomal genes with pLI >= 0.9	rSevereDMV	0.0349762	0.0073312	0.0493453	0.020607	629
ADHD+ASD, wID	Autosomal genes with pLI <= 0.5	class I	1.69793	0.0533575	1.80251	1.59335	629
ADHD+ASD, wID	Autosomal genes with pLI <= 0.5	rModerateDMV	0.198728	0.0189706	0.235911	0.161546	629
ADHD+ASD, wID	Autosomal genes with pLI <= 0.5	rSYN	9.06041	0.146982	9.3485	8.77233	629
ADHD+ASD, wID	Autosomal genes with pLI <= 0.5	rPTV	1.6868	0.0534213	1.79151	1.5821	629
ADHD+ASD, wID	Autosomal genes with pLI <= 0.5	rSevereDMV	0.0111288	0.00418614	0.0193336	0.00292394	629
control	All autosomal genes	class I	1.91801	0.0153773	1.94815	1.88787	9001
control	All autosomal genes	rModerateDMV	0.593045	0.00840171	0.609513	0.576578	9001
control	All autosomal genes	rSYN	12.7542	0.050881	12.854	12.6545	9001
control	All autosomal genes	rPTV	1.89157	0.0152478	1.92145	1.86168	9001
control	All autosomal genes	rSevereDMV	0.0264415	0.00170577	0.0297848	0.0230982	9001
control	Autosomal genes with pLI 0.5-0.9	class I	0.0559938	0.00251348	0.0609202	0.0510674	9001
control	Autosomal genes with pLI 0.5-0.9	rModerateDMV	0.0594378	0.00260375	0.0645412	0.0543345	9001
control	Autosomal genes with pLI 0.5-0.9	rSYN	0.673036	0.00894981	0.690578	0.655495	9001
control	Autosomal genes with pLI 0.5-0.9	rPTV	0.0536607	0.00246713	0.0584963	0.0488251	9001
control	Autosomal genes with pLI 0.5-0.9	rSevereDMV	0.00233307	0.000508553	0.00332984	0.00133631	9001
control	Autosomal genes with pLI >= 0.9	class I	0.174869	0.00452233	0.183733	0.166006	9001
control	Autosomal genes with pLI >= 0.9	rModerateDMV	0.363071	0.00642249	0.375659	0.350483	9001
control	Autosomal genes with pLI >= 0.9	rSYN	3.16165	0.0206128	3.20205	3.12125	9001
control	Autosomal genes with pLI >= 0.9	rPTV	0.156983	0.00429329	0.165397	0.148568	9001
control	Autosomal genes with pLI >= 0.9	rSevereDMV	0.0178869	0.00141466	0.0206596	0.0151142	9001
control	Autosomal genes with pLI <= 0.5	class I	1.67648	0.014211	1.70433	1.64863	9001
control	Autosomal genes with pLI <= 0.5	rModerateDMV	0.170537	0.00440125	0.179163	0.16191	9001
control	Autosomal genes with pLI <= 0.5	rSYN	8.82902	0.0393474	8.90614	8.7519	9001
control	Autosomal genes with pLI <= 0.5	rPTV	1.67026	0.0141768	1.69805	1.64247	9001
control	Autosomal genes with pLI <= 0.5	rSevereDMV	0.00622153	0.000828843	0.00784606	0.004597	9001

## Sheet: ST4 ADHD risk genes
Supplementary Table 4: The top 20 genes associated with ADHD, ranked by the final unadjusted two-sided P value (i.e. the minimum of class I P value, class II P value and P value of meta-analysing class I and II variants). Two-tailed Fisher's exact tests were applied to compare iPSYCH cases (n_case = 8,895) to combined controls of iPSYCH control and gnomAD non-Finish, non-psychiatric subsample (n_…
Gene	pLI	P(final)	iPSYCH_case_c1	Combined_control_c1	P(combined c1)	OR(combined c1)	iPSYCH_case_c2	Combined_control_c2	P(combined c2)	OR(combined c2)	P(meta of c1 and c2)	ASD_FDR0.05	NDD_FDR0.05
MAP1A	1	1.02077e-06	11	5	1.02077e-06	13.3105	NA	NA	NA	NA	NA	0	0
ANO8	0.95634	1.90467e-06	10	4	1.90467e-06	15.1296	NA	NA	NA	NA	NA	0	0
ANK2	1	2.27307e-06	11	12	0.000120353	5.54769	3	0	0.00285778	Inf	2.27307e-06	1	1
SPTBN1	1	4.9812e-06	10	5	4.9812e-06	12.1039	NA	NA	NA	NA	NA	0	1
LRP1	1	1.15819e-05	10	6	1.15819e-05	10.0863	NA	NA	NA	NA	NA	0	0
PIK3CD	0.99999	3.05022e-05	2	6	0.317202	2.01562	22	41	3.05022e-05	3.24973	0.00491495	0	0
NAA15	0.99578	0.00010799	8	5	0.00010799	9.68081	NA	NA	NA	NA	NA	1	1
TNRC6C	1	0.000154757	10	10	0.000154757	6.05151	NA	NA	NA	NA	NA	0	0
TSC22D1	0.9599	0.000176367	6	2	0.000176367	18.1483	NA	NA	NA	NA	NA	0	0
WNT1	0.3263	0.000405467	4	0	0.000405467	Inf	NA	NA	NA	NA	NA	0	0
KCNA2	0.91067	0.000411856	1	3	0.457876	2.01551	15	27	0.000411856	3.36285	0.0280688	0	1
GIGYF1	3.4196e-06	0.000413634	8	7	0.000413634	6.91479	NA	NA	NA	NA	NA	1	1
CNOT3	1	0.000456011	4	13	0.287722	1.86067	11	15	0.000456011	4.43818	0.0114367	0	1
TRIM46	0.99925	0.000465149	6	3	0.000465149	12.0989	NA	NA	NA	NA	NA	0	0
KDR	0.99982	0.000474123	NA	NA	NA	NA	7	5	0.000474123	8.46967	NA	0	0
EIF3G	0.98546	0.000556427	3	0	0.00285778	Inf	4	6	0.0417688	4.03223	0.000556427	0	1
CACNA1D	1	0.00064507	6	8	0.00878895	4.53704	21	65	0.0121383	1.95568	0.00064507	1	1
PAX5	0.99798	0.000901278	NA	NA	NA	NA	7	6	0.000901278	7.05818	NA	1	1
UBE2S	0.63172	0.000901278	NA	NA	NA	NA	7	6	0.000901278	7.05818	NA	0	0
ALX1	0.17618	0.000939743	5	2	0.000939743	15.1216	NA	NA	NA	NA	NA	0	0
Column	Description
Gene	gene name
pLI	Probability of being loss-of-function intolerant
P(final)	The final P value, i.e. the minimum of P(combined c1), P(combined c2) and P(meta of c1 and c2)
iPSYCH_case_c1	Number of iPSYCH cases carrying class I variants
Combined_control_c1	Number of combined controls carrying class I variant
P(combined c1)	Fisher's exact P value of testing class I variants, comparing iPSYCH cases to combined contorls
OR(combined c1)	Fisher's exact odds ratio of testing class I variants, comparing iPSYCH cases to combined contorls
iPSYCH_case_c2	Number of iPSYCH cases carrying class II variants
Combined_control_c2	Number of combined controls carrying class II variant
P(combined c2)	Fisher's exact P value of testing class II variants, comparing iPSYCH cases to combined contorls
OR(combined c2)	Fisher's exact odds ratio of testing class II variants, comparing iPSYCH cases to combined contorls
P(meta of c1 and c2)	The P value calculated by meta-analysing class I P value and class II P value using a weighted Z-score method
ASD_FDR0.05	membership in TADA ASD FDR < 0.05 list of 185 in Fu et al., 2022
NDD_FDR0.05	membership in TADA NDD FDR < 0.05 list of 664 in Fu et al., 2022

## Sheet: ST5 OR variant categories clin.
Supplementary Table 5: Load of af different variant categories in individuals with persisteb ADHD (N=1,078) compared to controls (N=1,738 ) tested using logistic regression. Load of ultra-rare class I variants, class II vaiants and synonymous variants are shown. Results are shown for all genes, evolutionarily constrained genes (pLI >= 0.9), genes with pLI 0.5-0.9 and genes with pLI <= 0.5. Two-si…
gene_set	variant category	estimate	std.error	statistic	p.value	odds.ratio	lowCI	highCI
pLI >= 0.9	Class I	0.218532	0.0778686	2.80642	0.005	1.24425	1.06813	1.44941
pLI >= 0.9	Class II	-0.0876506	0.0668825	-1.31052	0.19	0.916081	0.80353	1.0444
pLI >= 0.9	SYN	-0.000227768	0.0179724	-0.0126732	0.99	0.999772	0.965167	1.03562
pLI 0.5-0.9	Class I	0.0627099	0.135016	0.464463	0.642	1.06472	0.817159	1.38727
pLI 0.5-0.9	Class II	-0.267075	0.162957	-1.63893	0.101	0.765616	0.556287	1.05371
pLI 0.5-0.9	SYN	-0.00746303	0.03276	-0.227809	0.82	0.992565	0.930835	1.05839
pLI <= 0.5	Class I	0.0525862	0.0223765	2.35007	0.019	1.05399	1.00877	1.10125
pLI <= 0.5	Class II	-0.047137	0.0777813	-0.60602	0.545	0.953957	0.819068	1.11106
pLI <= 0.5	SYN	0.00795404	0.016319	0.487409	0.626	1.00799	0.976255	1.04075
All genes	Class I	0.0662002	0.0213135	3.10603	0.002	1.06844	1.02473	1.11402
All genes	Class II	-0.086809	0.0478953	-1.81247	0.07	0.916852	0.834699	1.00709

## Sheet: ST6 ADHD gene sets clinical
Supplementary Table 6. Enrichment of ultra-rare class I and synonymous variants in sets of ADHD associated genes (based on rare variant analyses in iPSYCH+gnomAD), in 1,078 individuals with persistent ADHD and 1,738 controls. Gene-sets defined based on their p-value from gene-based burden test. Two-sided P-values, odds ratios and thier 95% conficence intervals (CI) are shown.
Ultra-rare class I variants
P-value threshold	Number of Genes	estimate	std.error	statistic	p.value	odds.ratio	lowCI	highCI
0.001	20	0.437205	0.776859	0.562785	0.574	1.54837	0.337754	7.09825
0.05	316	0.388656	0.191525	2.02927	0.042	1.475	1.01336	2.14694
0.1	583	0.348742	0.138515	2.51772	0.012	1.41728	1.08031	1.85936
Ultra-rare synonymous variants
P-value threshold	Number of Genes	estimate	std.error	statistic	p.value	odds.ratio	lowCI	highCI
0.001	20	-0.0430528	0.131328	-0.327826	0.743043	0.957861	0.740481	1.23906
0.05	316	0.00502674	0.0447145	0.112418	0.910492	1.00504	0.920707	1.0971
0.1	583	0.0104478	0.0345696	0.302224	0.762481	1.0105	0.944303	1.08134

## Sheet: ST7 top genes clinical ADHD
Supplementary Table 7. Results from gene-based burden test (CMCemmax) in 1,078 clinical ascertained individuals with persistent ADHD and 1,738 controls. Two-sided P-value from mixed-model association, the estimated beta and its standard error (SE). Only genes with increased load of ultra-rare class I variants in individuals with ADHD compared to controls are included.
Chromosome	Gene	start (hg19)	end (hg19)	TOT_MARKERS	PASS_MARKERS	BURDEN_CNT	FRAC_WITH_RARE	STAT	PVALUE	BETA	SE
19	WDR87	38376034	38384829	4	4	4	0.00142	3.3297	0.0008806	0.6791	0.204
5	TTC37	94850558	94858952	2	2	2	0.00071	3.1773	0.001503	0.9117	0.2869
6	SLC22A23	3285169	3438722	3	3	3	0.00107	2.9039	0.003714	0.6876	0.2368
3	CNBP	128889982	128890153	2	2	2	0.00071	2.7831	0.00542	0.7998	0.2874
2	MPP4	202514794	202563331	2	2	2	0.00071	2.7817	0.005443	0.7983	0.287
21	KRTAP6-2	31971097	31971097	1	1	1	0.00036	2.6817	0.007368	1.094	0.4079
5	MCC	112676272	112676299	2	2	2	0.00071	2.6773	0.007464	0.7691	0.2873
13	GJB2	20763144	20763177	2	2	2	0.00071	2.6432	0.008258	0.7601	0.2876
15	MCTP2	94841904	95001477	6	6	6	0.00213	2.6301	0.008583	0.4365	0.166
22	PPP6R2	50832506	50879409	3	3	3	0.00107	2.626	0.008687	0.6192	0.2358
8	GSDMD	144642123	144644418	2	2	2	0.00071	2.6098	0.009108	0.749	0.287
5	MACH6	10378897	10400955	2	2	2	0.00071	2.5986	0.009409	0.7477	0.2877
9	KCNT1	138662770	138669222	2	2	2	0.00071	2.571	0.01019	0.7412	0.2883
14	REM2	23355232	23355412	2	2	2	0.00071	2.5562	0.01064	0.7369	0.2883
1	ZCCHC11	52975295	52981719	2	2	2	0.00071	2.5533	0.01072	0.7359	0.2882
11	OR51V1	5221298	5221438	2	2	2	0.00071	2.5293	0.01148	0.7314	0.2892
3	TMEM212	171561176	171571641	3	3	3	0.00107	2.497	0.01258	0.5897	0.2361
1	ECM1	150482402	150484297	4	4	3	0.00107	2.4874	0.01293	0.5807	0.2335
5	ALDH7A1	125889976	125930774	4	4	4	0.00142	2.4847	0.01302	0.507	0.2041
11	EI24	125445711	125445711	1	1	1	0.00036	2.4845	0.01303	1.013	0.4077
4	ZNF141	367077	367324	2	2	2	0.00071	2.4636	0.01381	0.7092	0.2879
11	METTL12	62434247	62434452	4	4	2	0.00071	2.4592	0.01398	0.7036	0.2861
1	OBSCN	228401962	228563513	25	25	25	0.00888	2.4385	0.01481	0.1987	0.08148
19	NLRP13	56419182	56436332	3	3	3	0.00107	2.414	0.01584	0.5699	0.2361
11	DNHD1	6524023	6589683	11	11	11	0.00391	2.3953	0.01667	0.2939	0.1227
1	SYDE2	85643904	85655791	2	2	2	0.00071	2.388	0.01701	0.6876	0.288
19	CILP2	19655963	19656508	2	2	2	0.00071	2.3811	0.01733	0.6861	0.2881
19	ZNF226	44679738	44681598	4	4	4	0.00142	2.3804	0.01736	0.4853	0.2039
15	SPG11	44876307	44943941	5	5	4	0.00142	2.3684	0.01793	0.4832	0.204
1	PDE4DIP	144855739	144955256	7	7	7	0.00249	2.3615	0.01827	0.3635	0.1539
9	INVS	103035347	103060269	2	2	2	0.00071	2.361	0.0183	0.6793	0.2877
10	ENTPD1	97471714	97471714	1	1	1	0.00036	2.3541	0.01864	0.9605	0.408
5	BHMT	78423662	78423662	1	1	1	0.00036	2.3541	0.01864	0.9605	0.408
2	SLC25A12	172693632	172693632	1	1	1	0.00036	2.3541	0.01864	0.9605	0.408
9	SEC16A	139342792	139372064	5	5	5	0.00178	2.3459	0.01905	0.4271	0.1821
10	IFIT3	91098939	91099221	2	2	2	0.00071	2.3442	0.01913	0.6782	0.2893
2	LOXL3	74761716	74777465	4	4	4	0.00142	2.3305	0.01985	0.4738	0.2033
4	C4orf47	186353130	186361817	3	3	3	0.00107	2.3243	0.02018	0.5485	0.236
4	TRAPPC11	184601359	184614892	3	3	3	0.00107	2.3146	0.02071	0.5448	0.2354
10	FAM24A	124671152	124671153	2	2	2	0.00071	2.311	0.0209	0.6673	0.2887
6	THBS2	169628216	169637283	2	2	2	0.00071	2.305	0.02124	0.6642	0.2881
2	TRIM43	96259815	96262053	2	2	2	0.00071	2.2927	0.02194	0.6606	0.2881
12	ARHGAP9	57869599	57871554	3	3	3	0.00107	2.289	0.02215	0.543	0.2372
17	KRT38	39594468	39594950	2	2	2	0.00071	2.2841	0.02244	0.6552	0.2869
20	LIME1	62369575	62370122	2	2	2	0.00071	2.2836	0.02247	0.655	0.2868
19	EMR3	14758112	14772827	3	3	3	0.00107	2.2756	0.02294	0.5368	0.2359
8	RGS20	54791976	54852142	2	2	2	0.00071	2.2756	0.02294	0.6548	0.2878
6	SLC22A16	110746227	110763717	2	2	2	0.00071	2.2585	0.02399	0.6555	0.2902
7	ORC5	103835659	103835659	1	1	1	0.00036	2.2484	0.02463	0.9199	0.4091
17	KRT28	38954533	38955852	3	3	2	0.00071	2.2467	0.02474	0.6501	0.2894
6	STK19	31940219	31948227	2	2	2	0.00071	2.2439	0.02492	0.6518	0.2905
6	HLA-F	29691499	29694881	3	3	3	0.00107	2.2421	0.02503	0.5265	0.2348
11	TMEM136	120198350	120198350	1	1	1	0.00036	2.2411	0.0251	0.9149	0.4082
1	RSPO1	38079547	38079547	1	1	1	0.00036	2.2411	0.0251	0.9149	0.4082
10	KCNMA1	78737393	78761262	2	2	2	0.00071	2.2356	0.02545	0.6418	0.2871
14	SLC10A1	70246001	70246035	2	2	2	0.00071	2.232	0.02569	0.6416	0.2875
3	TOP2B	25660304	25674265	3	3	3	0.00107	2.2319	0.0257	0.523	0.2343
9	IL33	6241697	6251238	2	2	2	0.00071	2.2286	0.02592	0.6387	0.2866
1	LY9	160769595	160769711	2	2	2	0.00071	2.2228	0.02631	0.6441	0.2897
3	PXK	58395317	58395340	2	2	2	0.00071	2.2226	0.02632	0.641	0.2884
4	TLR6	38830218	38830218	1	1	1	0.00036	2.2068	0.02741	0.899	0.4074
17	FBXW10	18647879	18682229	4	4	4	0.00142	2.1984	0.028	0.4464	0.203
1	FAM177B	222922894	222922906	2	2	2	0.00071	2.1973	0.02808	0.6335	0.2883
1	CRP	159683453	159683793	2	2	2	0.00071	2.1968	0.02812	0.64	0.2913
11	CDC42BPG	64597665	64609146	5	5	5	0.00178	2.1935	0.02835	0.3999	0.1823
18	OSBPL1A	21883661	21946861	2	2	2	0.00071	2.1897	0.02863	0.6336	0.2894
6	LAMA4	112453999	112508771	4	4	4	0.00142	2.1861	0.02889	0.4455	0.2038
5	F12	176831201	176832331	2	2	2	0.00071	2.1696	0.03012	0.6254	0.2882
14	C14orf159	91636346	91681803	4	4	4	0.00142	2.1629	0.03063	0.4385	0.2027
17	ALKBH5	18087730	18087730	1	1	1	0.00036	2.1617	0.03073	0.8802	0.4072
19	ZNF787	56599534	56599534	1	1	1	0.00036	2.1608	0.03079	0.8775	0.4061
5	RELL2	141019653	141019653	1	1	1	0.00036	2.1608	0.03079	0.8775	0.4061
20	ADA	43249673	43254264	2	2	2	0.00071	2.148	0.0318	0.6241	0.2905
3	LAMB2	49161979	49162186	2	2	2	0.00071	2.1469	0.03189	0.6239	0.2906
11	OR51B5	5363981	5364092	2	2	2	0.00071	2.1462	0.03195	0.619	0.2884
19	CNN2	1036414	1036414	1	1	1	0.00036	2.1411	0.03235	0.8718	0.4072
7	GNAI1	79818414	79818414	1	1	1	0.00036	2.1411	0.03235	0.8718	0.4072
12	PRDM4	108136007	108145423	2	2	2	0.00071	2.1407	0.03238	0.6197	0.2895
17	ZACN	74076076	74078083	3	3	3	0.00107	2.1383	0.03258	0.507	0.2371
19	SPRED3	38886600	38886600	1	1	1	0.00036	2.1243	0.03373	0.8639	0.4067
17	COIL	55028226	55028226	1	1	1	0.00036	2.1243	0.03373	0.8639	0.4067
12	HEBP1	13128302	13128302	1	1	1	0.00036	2.1243	0.03373	0.8639	0.4067
19	SMARCA4	11136182	11136182	1	1	1	0.00036	2.1237	0.03379	0.863	0.4064
7	EGFR	55238009	55238009	1	1	1	0.00036	2.1197	0.03412	0.8618	0.4066
13	BIVM-ERCC5	103515273	103519015	3	3	2	0.00071	2.1168	0.03436	0.6127	0.2894
8	DDHD2	38090591	38107308	3	3	3	0.00107	2.1166	0.03438	0.4988	0.2357
20	CSTL1	23424683	23424683	1	1	1	0.00036	2.1096	0.03498	0.8565	0.406
4	BLOC1S4	6718391	6718391	1	1	1	0.00036	2.1096	0.03498	0.8565	0.406
12	C12orf43	121442025	121454132	4	4	4	0.00142	2.1064	0.03526	0.4299	0.2041
11	MMP27	102564798	102576346	3	3	3	0.00107	2.1056	0.03533	0.4952	0.2352
13	GPR12	27333412	27333825	2	2	2	0.00071	2.1042	0.03545	0.6052	0.2876
17	C17orf51	21438757	21438757	1	1	1	0.00036	2.1018	0.03566	0.859	0.4087
22	CHEK2	29121110	29121110	1	1	1	0.00036	2.1006	0.03576	0.8531	0.4061
1	USP48	22055168	22055171	2	2	1	0.00036	2.1006	0.03576	0.8531	0.4061
2	ADI1	3502802	3502840	2	2	2	0.00071	2.0944	0.03631	0.6051	0.2889
15	HAPLN3	89422472	89422472	1	1	1	0.00036	2.0875	0.03693	0.8436	0.4041
6	PRSS35	84233525	84233525	1	1	1	0.00036	2.0875	0.03693	0.8436	0.4041
4	NPFFR2	72994485	73012935	2	2	2	0.00071	2.0841	0.03724	0.6017	0.2887
19	C3	6686137	6690639	2	2	2	0.00071	2.0814	0.03749	0.6	0.2883
1	ANGPTL7	11254597	11254909	2	2	2	0.00071	2.0765	0.03794	0.5968	0.2874
11	PACS1	65984164	65984164	1	1	1	0.00036	2.0709	0.03846	0.844	0.4075
7	CRYGN	151135175	151135175	1	1	1	0.00036	2.0709	0.03846	0.844	0.4075
5	ZNF346	176468788	176468788	1	1	1	0.00036	2.0709	0.03846	0.844	0.4075
2	GKN1	69201822	69201822	1	1	1	0.00036	2.0709	0.03846	0.844	0.4075
2	ARHGEF33	39180353	39185307	2	2	2	0.00071	2.0602	0.03947	0.5944	0.2885
1	EMC1	19546178	19571499	4	4	4	0.00142	2.0532	0.04015	0.4192	0.2042
16	CNTNAP4	76461469	76461469	1	1	1	0.00036	2.0522	0.04024	0.8369	0.4078
1	C1orf127	11007946	11007977	2	2	2	0.00071	2.0467	0.04078	0.5879	0.2873
13	NUFIP1	45563169	45563571	2	2	2	0.00071	2.041	0.04134	0.588	0.2881
1	ASB17	76387915	76387915	1	1	1	0.00036	2.0411	0.04134	0.8322	0.4077
3	ENTPD3	40433614	40464614	3	3	3	0.00107	2.0366	0.04178	0.4787	0.235
17	ALOX15B	7950009	7951143	2	2	2	0.00071	2.0309	0.04236	0.5879	0.2895
17	KRT222	38813661	38818271	3	3	3	0.00107	2.0296	0.04249	0.4816	0.2373
4	FHDC1	153864528	153896846	2	2	2	0.00071	2.0269	0.04276	0.5847	0.2885
21	SCAF4	33067169	33067169	1	1	1	0.00036	2.0269	0.04277	0.8243	0.4067
1	CRYZ	75175842	75185058	2	2	2	0.00071	2.0263	0.04283	0.5825	0.2875
16	PHKB	47497858	47630443	3	3	2	0.00071	2.0207	0.0434	0.5837	0.2889
17	MYO1D	31039065	31103048	2	2	2	0.00071	2.0188	0.0436	0.5856	0.2901
7	PRSS58	141952362	141952362	1	1	1	0.00036	2.0147	0.04404	0.8201	0.4071
19	TRMT1	13216368	13226456	2	2	2	0.00071	2.0118	0.04434	0.5826	0.2896
9	INSL6	5164156	5164170	2	2	2	0.00071	2.0117	0.04434	0.5812	0.2889
2	ADCY3	25047264	25062792	2	2	2	0.00071	2.0109	0.04443	0.5828	0.2898
5	TRIM23	64900798	64913973	4	4	4	0.00142	2.0107	0.04445	0.4124	0.2051
2	ALS2CR11	202359333	202359483	2	2	2	0.00071	2.0077	0.04477	0.5792	0.2885
21	RCAN1	35897485	35897521	2	2	2	0.00071	2.0062	0.04493	0.5827	0.2904
8	VPS13B	100205104	100880540	8	8	8	0.00284	2.0012	0.04547	0.2885	0.1441
1	LDLRAD2	22140903	22141117	2	2	2	0.00071	2.0009	0.0455	0.5785	0.2891
14	TRIP11	92441511	92471849	4	4	4	0.00142	1.9979	0.04583	0.4082	0.2043
5	TBC1D9B	179299915	179320448	3	3	3	0.00107	1.9971	0.04591	0.4691	0.2349
1	TMCO1	165697360	165737436	2	2	2	0.00071	1.9934	0.04631	0.578	0.2899
9	GOLM1	88692448	88692448	1	1	1	0.00036	1.9882	0.04689	0.8116	0.4082
11	MIR3654	62344739	62356694	3	3	3	0.00107	1.9875	0.04696	0.4715	0.2372
2	MBOAT2	9013278	9083324	2	2	2	0.00071	1.9857	0.04716	0.5725	0.2883
1	RC3H1	173910438	173915613	3	3	3	0.00107	1.9819	0.04758	0.4636	0.2339
18	ANKRD12	9195594	9258174	2	2	2	0.00071	1.9748	0.04839	0.5696	0.2884
10	PYROXD2	100146957	100146957	1	1	1	0.00036	1.9724	0.04867	0.8072	0.4093
3	IQCG	197665460	197665460	1	1	1	0.00036	1.9724	0.04867	0.8072	0.4093
19	ZNF14	19822816	19825169	3	3	3	0.00107	1.9717	0.04874	0.463	0.2348
18	C18orf63	71998099	71998178	2	2	2	0.00071	1.9712	0.0488	0.5686	0.2884
16	NDE1	15758591	15793625	3	3	3	0.00107	1.9683	0.04913	0.4602	0.2338
17	PEX12	33902892	33903201	4	4	4	0.00142	1.9677	0.0492	0.4012	0.2039
10	WDR96	105942229	105985284	2	2	2	0.00071	1.9657	0.04943	0.5659	0.2879
10	BMS1	43280976	43282690	2	2	2	0.00071	1.9637	0.04966	0.5634	0.2869
4	ANK2	114153338	114153338	1	1	1	0.00036	1.28	0.202	0.522	0.409
15	MAP1A	43813519	43815586	3	3	3	0.00107	0.358	0.72	0.0845	0.236

## Sheet: ST8 X chr. variant categories
Supplementary Table 8. Results from logistic regression comparing load of rare class I, class II and rare synonymous (SYN) variants in chromosome X genes stratified by their pLI score. .Two-sided P-values, odds ratios and their 95% conficence intervals (CI) are shown. P-values marked in bold are significant after Bonferroni correction (correction for three gene sets).
ADHD (N = 8,895) compared to controls (N = 9,001)										ADHD without intellectual disability (N = 7,241) vs control (N = 9,001)										ADHD with intelectual disability (N = 1654) vs Control (N = 9,001)										ADHD+intellectual disability (N= 1,654) vs ADHD without intellectual disability (N = 7,241
chrX_gene_set	class	estimate	std.error	statistic	p.value	odds.ratio	lowCI	highCI		chrX_gene_set	class	estimate	std.error	statistic	p.value	odds.ratio	lowCI	highCI		chrX_gene_set	class	estimate	std.error	statistic	p.value	odds.ratio	lowCI	highCI		chrX_gene_set	class	estimate	std.error	statistic	p.value	odds.ratio	lowCI	highCI
pLI >= 0.9	Class I	0.171364	0.166163	1.0313	0.302401	1.18692	0.857001	1.64385		pLI >= 0.9	Class I	0.050513	0.182697	0.276485	0.782176	1.05181	0.735229	1.50471		pLI >= 0.9	Class I	0.547016	0.230258	2.37567	0.0175171	1.72809	1.10044	2.71372		pLI >= 0.9	Class I	0.483386	0.214859	2.24978	0.0244629	1.62156	1.06424	2.47072
pLI >= 0.9	Class II	0.150713	0.0808487	1.86414	0.0623023	1.16266	0.99228	1.3623		pLI >= 0.9	Class II	0.097065	0.0863662	1.12388	0.261065	1.10193	0.930333	1.30518		pLI >= 0.9	Class II	0.344685	0.124636	2.76553	0.00568299	1.41154	1.10561	1.80213		pLI >= 0.9	Class II	0.270241	0.119077	2.26946	0.0232406	1.31028	1.03754	1.65472
pLI >= 0.9	SYN	0.00124063	0.0339387	0.0365551	0.97084	1.00124	0.936806	1.07011		pLI >= 0.9	SYN	-0.0146161	0.0360958	-0.404924	0.685533	0.98549	0.918178	1.05774		pLI >= 0.9	SYN	0.089732	0.0575484	1.55924	0.118939	1.09388	0.977201	1.22449		pLI >= 0.9	SYN	0.0850931	0.0573832	1.48289	0.138104	1.08882	0.972993	1.21843
pLI 0.5-0.9	Class I	-0.198676	0.24911	-0.797544	0.425135	0.819815	0.503117	1.33587		pLI 0.5-0.9	Class I	-0.204466	0.270681	-0.755377	0.450023	0.815082	0.479505	1.38551		pLI 0.5-0.9	Class I	-0.174252	0.412559	-0.42237	0.672755	0.840085	0.374236	1.88582		pLI 0.5-0.9	Class I	0.0614508	0.430985	0.142582	0.88662	1.06338	0.456905	2.47486
pLI 0.5-0.9	Class II	0.0881833	0.195123	0.451937	0.651314	1.09219	0.745085	1.60099		pLI 0.5-0.9	Class II	0.0912612	0.201132	0.453737	0.650018	1.09556	0.73863	1.62496		pLI 0.5-0.9	Class II	-0.0392893	0.365187	-0.107587	0.914323	0.961472	0.469984	1.96694		pLI 0.5-0.9	Class II	-0.0193547	0.355024	-0.0545167	0.956523	0.980831	0.489094	1.96697
pLI 0.5-0.9	SYN	-0.00356554	0.0651279	-0.0547467	0.95634	0.996441	0.877028	1.13211		pLI 0.5-0.9	SYN	-0.0131738	0.0684775	-0.192382	0.847443	0.986913	0.862958	1.12867		pLI 0.5-0.9	SYN	0.0155239	0.114235	0.135895	0.891905	1.01564	0.811902	1.27052		pLI 0.5-0.9	SYN	0.0198036	0.115383	0.171633	0.863726	1.02	0.81355	1.27884
pLI <= 0.5	Class I	0.012263	0.0994349	0.123326	0.901849	1.01234	0.833077	1.23017		pLI <= 0.5	Class I	-0.0496941	0.108572	-0.457705	0.647165	0.95152	0.769129	1.17716		pLI <= 0.5	Class I	0.214151	0.153906	1.39143	0.164094	1.23881	0.916214	1.67499		pLI <= 0.5	Class I	0.224776	0.155187	1.44842	0.1475	1.25204	0.923679	1.69714
pLI <= 0.5	Class II	-0.230423	0.219001	-1.05216	0.292727	0.794197	0.517025	1.21996		pLI <= 0.5	Class II	-0.205999	0.228609	-0.9011	0.367535	0.813834	0.519924	1.27389		pLI <= 0.5	Class II	-0.493423	0.513804	-0.960334	0.336887	0.610533	0.223023	1.67135		pLI <= 0.5	Class II	-0.00685916	0.505156	-0.0135783	0.989166	0.993164	0.368998	2.67312
pLI <= 0.5	SYN	0.0317418	0.04122	0.770058	0.441265	1.03225	0.952134	1.11911		pLI <= 0.5	SYN	0.0638669	0.0429667	1.48643	0.137166	1.06595	0.979858	1.15961		pLI <= 0.5	SYN	-0.128091	0.0787244	-1.62709	0.103719	0.879773	0.753979	1.02655		pLI <= 0.5	SYN	-0.191604	0.0792195	-2.41865	0.0155781	0.825633	0.706894	0.964318
All genes	Class I	0.030166	0.0791758	0.381001	0.703203	1.03063	0.882481	1.20364		All genes	Class I	-0.0317486	0.0863783	-0.367553	0.713207	0.96875	0.817871	1.14746		All genes	Class I	0.237518	0.120385	1.97298	0.0484977	1.2681	1.00156	1.60556		All genes	Class I	0.260132	0.120079	2.16633	0.0302857	1.2971	1.02509	1.6413
All genes	Class II	0.104863	0.0701447	1.49495	0.134927	1.11056	0.967906	1.27424		All genes	Class II	0.0660663	0.0744795	0.88704	0.375058	1.0683	0.923196	1.2362		All genes	Class II	0.234526	0.11243	2.08598	0.0369808	1.26431	1.01426	1.576		All genes	Class II	0.220827	0.110195	2.00397	0.0450735	1.24711	1.00486	1.54776
All genes	SYN	0.019126	0.0237095	0.80668	0.419851	1.01931	0.973026	1.0678		All genes	SYN	0.0220639	0.025025	0.881676	0.377952	1.02231	0.973376	1.0737		All genes	SYN	0.0154956	0.0415357	0.373067	0.709099	1.01562	0.936211	1.10176		All genes	SYN	-0.0169493	0.0417089	-0.406372	0.68447	0.983194	0.906016	1.06695

## Sheet: ST9 X chr. genes 
Supplementary Table 9: Results of gene discovery analysis for genes on X chromosome. The top 11 genes with the final unadjusted two-sided P value (i.e. the minimum of class I P value, class II P value and P value of meta-analysing class I and II variants) no greater than 0.1. Two-tailed Fisher's exact tests were applied to compare iPSYCH cases (n_case = 8,895) to combined controls of iPSYCH contr…
Gene	pLI	P(final)	iPSYCH_case_c1	Combined_control_c1	P(combined c1)	OR(combined c1)	iPSYCH_case_c2	Combined_control_c2	P(combined c2)	OR(combined c2)	P(meta of c1 and c2)	ASD_FDR0.05	NDD_FDR0.05
GDI1	0.99471	0.00260441	0	0	NA	0	7	8	0.00260441	5.29358	NA	0	0
SMC1A	1	0.00402455	0	1	NA	0	9	15	0.00402455	3.63027	NA	0	0
MXRA5	0.043013	0.00478305	4	2	0.00478305	12.0964	0	0	NA	0	NA	0	0
CLCN4	0.99893	0.00816617	0	1	NA	0	8	14	0.00816617	3.45705	NA	0	0
DDX3X	0.99986	0.0201401	2	0	0.0201401	Inf	0	2	NA	0	NA	0	0
MAOB	0.99903	0.0547047	2	1	0.0547047	12.0939	0	0	NA	0	NA	0	0
BRWD3	1	0.0547047	2	1	0.0547047	12.0939	4	31	NA	0.780045	NA	0	0
PDK3	0.44547	0.0547047	0	1	NA	0	2	1	0.0547047	12.0939	NA	0	0
FAM50A	0.97913	0.0781126	0	0	NA	0	4	8	0.0781126	3.02388	NA	0	0
VAMP7	0.013777	0.0920661	3	5	0.0920661	3.6285	0	0	NA	0	NA	0	0
RNF128	0.22826	0.0991947	2	2	0.0991947	6.04697	0	0	NA	0	NA	0	0
Column	Description
Gene	gene name
pLI	Probability of being loss-of-function intolerant
P(final)	The final P value, i.e. the minimum of P(combined c1), P(combined c2) and P(meta of c1 and c2)
iPSYCH_case_c1	Number of iPSYCH cases carrying class I variants
Combined_control_c1	Number of combined controls carrying class I variant
P(combined c1)	Fisher's exact P value of testing class I variants, comparing iPSYCH cases to combined contorls
OR(combined c1)	Fisher's exact odds ratio of testing class I variants, comparing iPSYCH cases to combined contorls
iPSYCH_case_c2	Number of iPSYCH cases carrying class II variants
Combined_control_c2	Number of combined controls carrying class II variant
P(combined c2)	Fisher's exact P value of testing class II variants, comparing iPSYCH cases to combined contorls
OR(combined c2)	Fisher's exact odds ratio of testing class II variants, comparing iPSYCH cases to combined contorls
P(meta of c1 and c2)	The P value calculated by meta-analysing class I P value and class II P value using a weighted Z-score method
ASD_FDR0.05	membership in TADA ASD FDR < 0.05 list of 185 in Fu et al., 2022
NDD_FDR0.05	membership in TADA NDD FDR < 0.05 list of 664 in Fu et al., 2022

[truncated: 15 more sheets: ST10 burden heritability, ST11 Enrichment analyses, ST12 BrainSpan analyses, ST13 scDRS, ST14  education, s.e.s.  , ST15 IQ clinical samples, ST16 Magma - common variants, ST17 PRS analyses, ST18 comorbidity sample size, ST19 comorbidity - pLI genes , ST20 Gene sets - comorbidity, ST21 comorbidity - brain genes, ST22 c-alpha test, ST23 other ancestries, ST24 ADHD gene-sets - heart]
