# Supplementary material for: Rare genetic variants confer a high risk of ADHD and implicate neuronal biology
Source: Nature. 2025 Nov 12;649(8098):909–17. doi: 10.1038/s41586-025-09702-8 (PMC12823435; doi:10.1038/s41586-025-09702-8)
Supplement: Supplementary file 4 — Supplementary PPI Tables 1–10. [file 41586_2025_9702_MOESM4_ESM.xlsx]

## Sheet: Overview
Sheet	Description
1. MAP1A_NPC	MAP1A IP-MS data in hiPSC-derived neural progenitor cells (NPC)
2. MAP1A_ExN	MAP1A IP-MS data in hiPSC-derived excitatory neruons (ExN)
3. ANO8_NPC	ANO8 IP-MS data in hiPSC-derived neural progenitor cells (NPC)
4. ANO8_ExN	ANO8 IP-MS data in hiPSC-derived excitatory neruons (ExN)
5. PPI_Networks	List of interactor proteins in each PPI network derived from MAP1A, ANO8, and published ANK2 IP-MS data
6. Interactor_Annotations	List of all interactors, their linked index proteins (MAP1A, ANO8, and/or ANK2), and whether they have been prioritized in ADHD, ASD/DD/NDD, SCZ genetic studies
7. Neuronal_Bckground	List of protein-coding genes expressed in the hiPSC-derived neuronal cell model, used as the neuronal background in enrichment analyses.
8. Rare_Variant	Rare variant enrichment of the PPI networks compared to the neuronal background, calculated using Kolmogorov-Smirnov test
9. Common_Variant	Common variant enrichment of the PPI networks compared to the neuronal background, calculated using H-MAGMA
10. Rare_Variant_constraint	Rare variant enrichment of the PPI networks subsetted by constraint score and compared to the neuronal background, calculated using Kolmogorov-Smirnov test
Column descriptions for Sheets 1-4:
Column	Description
accession_number	UniProt protein accession number
gene	Gene name
uniq_peps	Number of unique peptides detected by MS
sample1, sample2, sample 3	Log2 abundance in index protein IP samples
control1, control2, control3	Log2 abundance in IgG control IP samples
sample1_imp, sample2_imp, ...	TRUE/FALSE indicating whether the abundance value in each sample was imputed
logFC	Log2 fold change of abundance in index protein vs. control IP samples
pvalue	P-value of logFC
FDR	False discovery rate of logFC
significant	TRUE/FALSE indicating whether logFC > 0 & FDR ≤ 0.1
InWeb	TRUE/FALSE indicating whether protein is known interactor of the index protein in InWeb PPI database
Column dsecriptions for Sheet 5:
Column	Description
Network	PPI network name in {IndexProtein}_{CellType} format. "COMBINED" indicates combined network of all 3 index proteins. "Union" indicates combined network across NPC and ExN
Gene	Gene name of interactor protein
Column descriptions for Sheet 6:
Column	Description
Interactor	Gene name of interactor protein
Union_Bait, NPC_Bait, ExN_Bait	Index proteins linked to the interactor in NPC, ExN, or either cell type (Union)
Union_nBait, NPC_nBait, ExN_nBait	Number of linked index proteins in each cell type
ADHD_20	TRUE/FALSE indicating whether protein is encoded by P < 0.001 genes in ADHD exome-seq analysis (this study)
ADHD_GWAS	TRUE/FALSE indicating whether protein is encoded by genes prioritized by FUMA in ADHD GWAS (Demontis et al. 2023)
ASD_72, ASD_185, DD_309, DD_477, NDD_373, NDD_664	TRUE/FALSE indicating whether protein is encoded by FDR < 0.001 or FDR < 0.05 genes in ASD, DD, or NDD analysis in Fu et al. 2022
SCZ_10, SCZ_32	TRUE/FALSE indicating whether protein is encoded by exome-wide significant (P < 2.14e-6) or FDR < 0.05 genes in SCHEMA (Singh et al. 2022)
Column descriptions for Sheet 7:
Column	Description
Gene	Name of protein-coding genes expressed in the hiPSC-derived neuronal cell model
Column descriptions for Sheet 8:
Column	Description
Trait	ASD, DD, SCZ, or pLI scores
Network	PPI network
NetCount	Number of PPI network genes included in analysis
BackCount	Number of background (non-network) genes included in analysis
pDir	Alternative hypothesis used in Kolmogorov-Smirnov test (ks.test function in R)
Stat_KS	Kolmogorov-Smirnov test statistic
P_KS	Kolmogorov-Smirnov test p-value
FDR	Benjamini-Hochberg FDR
Column descriptions for Sheet 9:
Column	Description
Trait	GWAS trait
Network	PPI network
NTOTAL	Total number of genes included in analysis
NGENES	Number of PPI network genes included in analysis
BETA	Enrichment coefficient (regression coefficient in MAGMA gene set analysis model)
BETA_STD	Standard deviation of BETA
SE	Standard error of BETA
P	P-value of BETA
FDR	Benjamini-Hochberg FDR
Column descriptions for Sheet 10:
Column	Description
Trait	ASD, DD, SCZ, or pLI scores
Network	PPI network
Constraint	pLI score subsetting condition (applied to both network and background genes)
NetCount	Number of PPI network genes included in analysis
BackCount	Number of background (non-network) genes included in analysis
pDir	Alternative hypothesis used in Kolmogorov-Smirnov test (ks.test function in R)
Stat_KS	Kolmogorov-Smirnov test statistic
P_KS	Kolmogorov-Smirnov test p-value
FDR	Benjamini-Hochberg FDR

## Sheet: 1. MAP1A_NPC
Supplementary PPI-Table 1. For header description see the overview sheet
accession_number	gene	uniq_peps	sample1	sample2	sample3	control1	control2	control3	sample1_imp	sample2_imp	sample3_imp	control1_imp	control2_imp	control3_imp	logFC	pvalue	FDR	significant	InWeb
P78559	MAP1A	87	10.8357	10.5684	10.7959	-2.67999	-3.30898	-3.91117	FALSE	FALSE	FALSE	TRUE	TRUE	TRUE	14.0423	5.98762e-10	7.98025e-08	TRUE	FALSE
P19338	NCL	15	6.78588	6.88897	6.58941	-2.7887	-3.88547	-3.75482	FALSE	FALSE	FALSE	TRUE	TRUE	TRUE	10.4256	1.84092e-09	1.1291e-07	TRUE	FALSE
Q13243	SRSF5	2	7.1078	-3.18322	6.97643	-2.77044	-5.02244	-2.77119	FALSE	TRUE	FALSE	TRUE	TRUE	TRUE	9.75131	2.4201e-05	7.53584e-05	TRUE	FALSE
Q07020	RPL18	4	4.6734	4.69632	4.63313	-4.45377	-3.65108	-4.38639	FALSE	FALSE	FALSE	TRUE	TRUE	TRUE	9.05398	8.67419e-10	7.98025e-08	TRUE	FALSE
P05388	RPLP0	7	5.37084	5.02647	4.88897	-4.37752	-3.14265	-1.49185	FALSE	FALSE	FALSE	TRUE	TRUE	FALSE	8.23803	1.21378e-07	1.24075e-06	TRUE	FALSE
P39023	RPL3	6	2.85626	2.88897	3.26748	-4.59076	-5.14958	-5.24123	FALSE	FALSE	FALSE	TRUE	TRUE	TRUE	8.00694	5.60133e-08	7.96022e-07	TRUE	FALSE
P61353	RPL27	4	3.37084	3.42502	3.26748	-1.00492	-4.74389	-4.61604	FALSE	FALSE	FALSE	FALSE	TRUE	TRUE	7.95587	5.28027e-09	2.4075e-07	TRUE	FALSE
P05386	RPLP1	3	3.50834	2.95936	3.81497	-4.48066	-4.29813	-4.39041	FALSE	FALSE	FALSE	TRUE	TRUE	TRUE	7.89805	1.31184e-08	3.63858e-07	TRUE	FALSE
P40429	RPL13A	5	3.37084	3.61143	3.0906	-5.12394	-2.60026	-4.3347	FALSE	FALSE	FALSE	TRUE	TRUE	TRUE	7.69227	2.86322e-07	2.50873e-06	TRUE	FALSE
P18124	RPL7	7	4.01854	3.81497	4.05889	-4.10556	-3.51489	-3.52412	FALSE	FALSE	FALSE	TRUE	TRUE	TRUE	7.58246	6.54213e-09	2.4075e-07	TRUE	FALSE
Q5SW79	CEP170	23	4.2713	3.6545	3.61143	-4.54922	-3.02569	-3.30065	FALSE	FALSE	FALSE	TRUE	TRUE	TRUE	7.3379	6.27645e-07	3.9823e-06	TRUE	FALSE
P62906	RPL10A	6	3.89021	3.42502	3.61143	-4.12462	-3.55559	-3.23047	FALSE	FALSE	FALSE	TRUE	TRUE	TRUE	7.26717	1.06476e-07	1.15245e-06	TRUE	FALSE
Q9Y4B5	MTCL1	16	3.1078	2.152	2.3744	-3.81148	-5.20628	-4.90794	FALSE	FALSE	FALSE	TRUE	TRUE	TRUE	7.18663	5.27709e-06	2.03295e-05	TRUE	FALSE
P46821	MAP1B	59	8.35573	7.74695	7.84316	0.704033	1.32193	1.078	FALSE	FALSE	FALSE	FALSE	FALSE	FALSE	6.94729	3.42437e-07	2.80534e-06	TRUE	TRUE
P30050	RPL12	3	3.37084	3.32193	3.152	-4.66202	-3.32193	-2.6845	FALSE	FALSE	FALSE	TRUE	FALSE	FALSE	6.60353	5.92433e-08	7.96022e-07	TRUE	FALSE
P35268	RPL22	3	2.78588	2.56704	2.73697	-3.18201	-3.88482	-4.44026	FALSE	FALSE	FALSE	TRUE	TRUE	TRUE	6.58143	7.74605e-08	8.90795e-07	TRUE	FALSE
P15880	RPS2	6	3.2713	2.6545	2.73697	-3.70599	-3.12014	-4.21328	FALSE	FALSE	FALSE	TRUE	TRUE	TRUE	6.5674	8.26392e-07	4.90504e-06	TRUE	FALSE
P36578	RPL4	9	5.0933	4.95936	5.12163	-1.4959	-4.17571	-1.1343	FALSE	FALSE	FALSE	FALSE	TRUE	FALSE	6.55404	1.38424e-08	3.63858e-07	TRUE	FALSE
P62701	RPS4X	5	2.98751	2.3744	2.73697	-4.49763	-3.80811	-2.74777	FALSE	FALSE	FALSE	TRUE	TRUE	TRUE	6.50765	1.21038e-06	6.34166e-06	TRUE	FALSE
P05387	RPLP2	5	6.99533	6.3484	6.84316	0.523461	0.247928	0	FALSE	FALSE	FALSE	FALSE	FALSE	FALSE	6.47184	3.59042e-07	2.80534e-06	TRUE	FALSE
Q12906	ILF3	8	2.98751	2.6545	2.73697	-3.71811	-3.48966	-3.80008	FALSE	FALSE	FALSE	TRUE	TRUE	TRUE	6.46228	4.28459e-08	7.88364e-07	TRUE	FALSE
P62263	RPS14	4	2.55141	2.02647	2.3744	-3.99226	-4.37049	-3.97423	FALSE	FALSE	FALSE	TRUE	TRUE	TRUE	6.42975	1.70999e-07	1.57319e-06	TRUE	FALSE
P46778	RPL21	5	3.04891	1.41504	2.56704	-3.46501	-3.77388	-3.94565	FALSE	FALSE	FALSE	TRUE	TRUE	TRUE	6.29512	5.86779e-07	3.93121e-06	TRUE	FALSE
P62753	RPS6	3	3.1078	2.3744	2.02647	-3.27747	-4.45928	-3.318	FALSE	FALSE	FALSE	TRUE	TRUE	TRUE	6.1878	7.7604e-06	2.69418e-05	TRUE	FALSE
Q92522	H1-10	4	2.98751	3.2109	3.26748	-2.77354	-1.93151	-3.54301	FALSE	FALSE	FALSE	TRUE	TRUE	TRUE	5.92881	1.30534e-07	1.26412e-06	TRUE	FALSE
P11387	TOP1	6	2.55141	1.76867	1.39486	-4.26155	-4.86929	-1.36257	FALSE	FALSE	FALSE	TRUE	TRUE	FALSE	5.89383	6.23726e-05	0.000166787	TRUE	FALSE
P61313	RPL15	3	2.63387	2.02647	2.26748	-3.32331	-4.54909	-3.18372	FALSE	FALSE	FALSE	TRUE	TRUE	TRUE	5.8656	2.15882e-06	9.93058e-06	TRUE	FALSE
P62829	RPL23	2	-3.25456	3.95936	3.02647	-2.22323	-3.33194	-3.20733	TRUE	FALSE	FALSE	TRUE	TRUE	TRUE	5.86103	6.2545e-05	0.000166787	TRUE	FALSE
P61247	RPS3A	7	2.55141	2.47393	2.26748	-3.51219	-3.18389	-3.54382	FALSE	FALSE	FALSE	TRUE	TRUE	TRUE	5.84424	7.15599e-08	8.77801e-07	TRUE	FALSE
P06748	NPM1	9	3.37084	3.32193	3.3744	-2.45743	-4.69305	-0.152003	FALSE	FALSE	FALSE	FALSE	TRUE	FALSE	5.81315	4.08995e-08	7.88364e-07	TRUE	FALSE
P62241	RPS8	6	4.59323	4.61143	4.63313	-1.57608	-0.540568	-1.1343	FALSE	FALSE	FALSE	FALSE	FALSE	FALSE	5.7469	1.8925e-08	4.35275e-07	TRUE	FALSE
P18621	RPL17	3	3.16439	2.56704	2.88897	-4.91492	-2.5945	-0.36257	FALSE	FALSE	FALSE	TRUE	TRUE	FALSE	5.46801	6.15984e-06	2.26682e-05	TRUE	FALSE
Q02878	RPL6	5	2.92338	2.3744	3.02647	-1.31304	-2.93026	-2.96985	FALSE	FALSE	FALSE	FALSE	TRUE	TRUE	5.45479	1.64607e-06	8.18587e-06	TRUE	FALSE
P26373	RPL13	5	4.19187	3.73697	3.85244	-1.84738	-1.51457	-1.1343	FALSE	FALSE	FALSE	FALSE	FALSE	FALSE	5.42584	4.28409e-07	3.03182e-06	TRUE	FALSE
P32969	RPL9P9	4	2.16439	2.73697	2.73697	-2.79847	-3.8625	-2.29085	FALSE	FALSE	FALSE	FALSE	FALSE	TRUE	5.37621	2.3921e-06	1.05343e-05	TRUE	FALSE
P27635	RPL10	2	2.37084	1.33258	1.152	-3.35015	-4.59822	-3.23853	FALSE	FALSE	FALSE	TRUE	TRUE	TRUE	5.34744	3.14309e-05	9.32788e-05	TRUE	FALSE
P13010	XRCC5	10	2.2713	2.26748	1.24511	-4.09449	-3.60477	-1.63691	FALSE	FALSE	FALSE	TRUE	TRUE	TRUE	5.26599	5.58504e-05	0.000155704	TRUE	FALSE
P46781	RPS9	6	3.85626	3.61143	3.61143	-1.898	-1.27753	-1.53766	FALSE	FALSE	FALSE	FALSE	FALSE	FALSE	5.23074	5.89943e-08	7.96022e-07	TRUE	FALSE
Q15233	NONO	2	0.923379	1.3112	1	-4.58471	-3.31288	-4.10599	FALSE	FALSE	FALSE	TRUE	TRUE	TRUE	5.18412	1.90395e-06	8.98272e-06	TRUE	FALSE
P51991	HNRNPA3	2	0.463947	0.415037	0.49304	-3.57254	-4.6294	-5.58459	FALSE	FALSE	FALSE	TRUE	TRUE	TRUE	5.08673	3.59914e-06	1.50509e-05	TRUE	FALSE
Q9Y3U8	RPL36	3	1.92338	1.85982	1.56704	-3.13615	-3.65025	-3.12849	FALSE	FALSE	FALSE	TRUE	TRUE	TRUE	5.05873	3.65914e-07	2.80534e-06	TRUE	FALSE
P17844	DDX5	6	1.61775	1.28951	1.72085	-3.21049	-4.94251	-3.30804	FALSE	FALSE	FALSE	TRUE	TRUE	TRUE	5.017	2.40456e-06	1.05343e-05	TRUE	FALSE
Q13765	NACA	3	1.78588	1.3744	2.02647	-2.71608	-3.42414	-3.66944	FALSE	FALSE	FALSE	TRUE	TRUE	TRUE	4.9988	6.59048e-06	2.33202e-05	TRUE	FALSE
P16989	YBX3	3	1.78588	1.54889	1.43494	-3.40013	-3.70687	-2.47758	FALSE	FALSE	FALSE	TRUE	TRUE	TRUE	4.96845	9.30369e-07	5.18751e-06	TRUE	FALSE
Q96T37	RBM15	5	0.842459	0.530515	0.671377	-4.47274	-4.41006	-3.6008	FALSE	FALSE	FALSE	TRUE	TRUE	TRUE	4.96733	1.76931e-06	8.5672e-06	TRUE	FALSE
O95714	HERC2	14	1.25054	0.859822	1.41504	-3.06114	-3.83096	-4.03766	FALSE	FALSE	FALSE	TRUE	TRUE	TRUE	4.83265	5.36546e-06	2.03295e-05	TRUE	FALSE
P62750	RPL23A	4	4.13637	4.58941	4.02647	-0.555611	0.169925	-1.39444	FALSE	FALSE	FALSE	FALSE	FALSE	TRUE	4.80643	3.55829e-06	1.50509e-05	TRUE	FALSE
Q86V48	LUZP1	9	1.78588	1.22239	1.12776	-3.63144	-2.05285	-3.66155	FALSE	FALSE	FALSE	TRUE	TRUE	TRUE	4.76069	5.41384e-06	2.03295e-05	TRUE	FALSE
P62847	RPS24	3	0.949374	0.736966	0.454566	-4.01705	-5.07969	-3.32697	FALSE	FALSE	FALSE	TRUE	TRUE	TRUE	4.73076	9.06318e-06	3.08819e-05	TRUE	FALSE
P67809	YBX1	4	2.2713	1.88897	1.6545	-2.70601	-2.56704	-2.90689	FALSE	FALSE	FALSE	TRUE	FALSE	FALSE	4.6649	5.98228e-07	3.93121e-06	TRUE	FALSE
P62424	RPL7A	6	4.41814	4.44968	4.3744	-0.419956	-0.192645	0.415037	FALSE	FALSE	FALSE	FALSE	FALSE	FALSE	4.6067	6.05669e-08	7.96022e-07	TRUE	FALSE
P46783	RPS10	2	0.427421	1.22239	0.602665	-4.14568	-3.35177	-3.9401	FALSE	FALSE	FALSE	TRUE	TRUE	TRUE	4.56335	1.68539e-05	5.5377e-05	TRUE	FALSE
Q69YN4	VIRMA	6	0.186413	-0.169925	-0.169925	-2.13501	-4.59209	-4.89635	FALSE	FALSE	FALSE	TRUE	TRUE	TRUE	4.51543	6.31195e-06	2.27725e-05	TRUE	FALSE
P83731	RPL24	3	3.1078	4.23947	3.81497	-0.639269	-0.814133	-0.425764	FALSE	FALSE	FALSE	FALSE	FALSE	FALSE	4.4413	9.60851e-07	5.1999e-06	TRUE	FALSE
P20290	BTF3	4	0.726982	0.374396	1.3112	-4.06185	-2.43781	-4.0671	FALSE	FALSE	FALSE	TRUE	TRUE	TRUE	4.4387	7.1801e-05	0.000188734	TRUE	FALSE
P62244	RPS15A	3	1.92338	2.02647	1.88897	-2.48373	-2.92961	-1.63387	FALSE	FALSE	FALSE	TRUE	FALSE	FALSE	4.42999	3.88621e-07	2.86025e-06	TRUE	FALSE
Q08211	DHX9	9	0.271302	1.67138	0.415037	-3.06697	-5.32965	-2.79141	FALSE	FALSE	FALSE	TRUE	TRUE	FALSE	4.36377	0.000592477	0.00122109	TRUE	FALSE
P51114	FXR1	8	1.71187	1.22239	1.17585	-2.79847	-3.0302	-2.76456	FALSE	FALSE	FALSE	FALSE	TRUE	TRUE	4.18596	8.9356e-07	5.13797e-06	TRUE	FALSE
P62888	RPL30	2	1.2713	1.24511	0.671377	-3.07778	-1.91551	-4.08119	FALSE	FALSE	FALSE	TRUE	TRUE	TRUE	4.14029	2.76768e-05	8.34841e-05	TRUE	FALSE
Q9NYF8	BCLAF1	3	-0.688056	-0.432959	-0.584963	-5.53182	-3.55323	-4.70041	FALSE	FALSE	FALSE	TRUE	TRUE	TRUE	4.13173	1.88933e-05	6.0989e-05	TRUE	FALSE
Q9H9Z2	LIN28A	2	0.0962153	-0.432959	-0.36257	-3.77585	-4.58704	-4.5418	FALSE	FALSE	FALSE	TRUE	TRUE	TRUE	4.11009	1.46233e-05	4.89215e-05	TRUE	FALSE
P12956	XRCC6	12	2.04891	1.72085	1.73697	-3.87124	-2.19265	-0.60921	FALSE	FALSE	FALSE	TRUE	FALSE	FALSE	4.02824	4.45984e-06	1.78394e-05	TRUE	FALSE
Q12905	ILF2	11	2.2713	2.6545	2.47393	-1.4959	-0.946889	-3.40362	FALSE	FALSE	FALSE	FALSE	FALSE	TRUE	3.96254	3.70439e-06	1.51468e-05	TRUE	FALSE
P39019	RPS19	4	2.71187	2.88897	2.88897	-3.02988	-1.11247	0.415037	FALSE	FALSE	FALSE	TRUE	FALSE	FALSE	3.94244	7.32712e-07	4.49397e-06	TRUE	FALSE
Q86V81	ALYREF	3	1.92338	0.973033	1.54889	-3.20985	-1.51457	-2.21389	FALSE	FALSE	FALSE	TRUE	FALSE	TRUE	3.79454	0.000196626	0.00048239	TRUE	FALSE
Q6SZW1	SARM1	4	0.0962153	-1.63387	-0.111031	-4.5433	-4.3367	-3.7144	FALSE	FALSE	FALSE	TRUE	TRUE	TRUE	3.77749	0.000212091	0.000513484	TRUE	FALSE
F8W7C6	RPL10	2	0.726982	1.73697	1.02647	-2.53543	-3.56697	-1.40439	FALSE	FALSE	FALSE	FALSE	TRUE	FALSE	3.69878	0.000344999	0.000774144	TRUE	FALSE
P0DMV8	HSPA1A	4	1.09622	0.917538	0.567041	-2.83374	-4.78137	-0.188072	FALSE	FALSE	FALSE	TRUE	TRUE	FALSE	3.69392	6.01763e-05	0.00016526	TRUE	FALSE
O00571	DDX3X	8	0.814444	0.374396	1.24511	-4.34743	-2.84206	-0.561116	FALSE	FALSE	FALSE	TRUE	TRUE	FALSE	3.65328	0.000341575	0.000774144	TRUE	FALSE
Q08170	SRSF4	4	0.311944	-0.231326	1.33258	-3.5086	-3.00704	-3.3515	FALSE	FALSE	FALSE	TRUE	TRUE	TRUE	3.60107	3.31613e-05	9.68521e-05	TRUE	FALSE
Q9NR30	DDX21	5	0.427421	-0.584963	-0.0544478	-1.97003	-3.60554	-4.64555	FALSE	FALSE	FALSE	TRUE	TRUE	TRUE	3.53476	0.000657271	0.00132899	TRUE	FALSE
Q96JN8	NEURL4	4	0	-0.432959	0	-4.09037	-3.53935	-2.88265	FALSE	FALSE	FALSE	TRUE	TRUE	TRUE	3.39497	3.99107e-05	0.000114743	TRUE	FALSE
P60866	RPS20	2	2.78588	-3.603	2.73697	1.26043	-4.19824	-4.95689	FALSE	TRUE	FALSE	FALSE	TRUE	TRUE	3.27151	0.181796	0.215809	FALSE	FALSE
Q8IYB3	SRRM1	3	-0.334419	-0.169925	-1.16993	-4.99987	-3.10818	-3.54396	FALSE	FALSE	FALSE	TRUE	TRUE	TRUE	3.26651	0.0009225	0.00176705	TRUE	FALSE
P62854	RPS26	3	-1.27302	-1.43296	0.888969	-3.72168	-4.53706	-4.21872	FALSE	FALSE	FALSE	TRUE	TRUE	TRUE	3.21266	0.000569045	0.00118982	TRUE	FALSE
P62995	TRA2B	2	-0.465664	-0.947533	-0.947533	-4.24568	-4.1288	-3.218	FALSE	FALSE	FALSE	TRUE	TRUE	TRUE	3.1825	7.45013e-05	0.000193074	TRUE	FALSE
P46782	RPS5	2	1.60145	-0.231326	1.81497	-0.872468	-3.16353	-2.19967	FALSE	FALSE	FALSE	FALSE	TRUE	TRUE	3.14025	0.0126145	0.0191823	TRUE	FALSE
Q8IZL8	PELP1	5	-1.27302	0.289507	-1.05445	-3.10004	-3.8912	-4.36711	FALSE	FALSE	FALSE	TRUE	TRUE	TRUE	3.1068	0.00223605	0.00388145	TRUE	FALSE
P62249	RPS16	6	3.6734	3.52124	3.56704	1.31701	0.169925	0.530515	FALSE	FALSE	FALSE	FALSE	FALSE	FALSE	3.05669	1.24076e-06	6.34166e-06	TRUE	FALSE
P62081	RPS7	5	1.69661	2.02647	2.26748	-1.03293	-2.11247	0.10806	FALSE	FALSE	FALSE	FALSE	FALSE	FALSE	3.0297	9.05812e-05	0.000231485	TRUE	FALSE
Q15007	WTAP	4	0	0.0524674	-0.667425	-3.33841	-3.35161	-2.8535	FALSE	FALSE	FALSE	TRUE	TRUE	TRUE	3.01185	4.61883e-05	0.000130748	TRUE	FALSE
Q14498	RBM39	3	1.25054	-1.82889	-0.947533	-3.9815	-3.5552	-3.99628	FALSE	FALSE	FALSE	TRUE	TRUE	TRUE	2.89686	0.000246193	0.000573412	TRUE	FALSE
Q12959	DLG1	4	-0.214125	-0.667425	-1.05445	-3.70187	-4.18323	-2.15869	FALSE	FALSE	FALSE	TRUE	TRUE	TRUE	2.87829	0.00095654	0.00179595	TRUE	TRUE
Q13263	TRIM28	6	-1.05063	-0.50696	0.103093	-3.35832	-2.21086	-4.42855	FALSE	FALSE	FALSE	TRUE	TRUE	TRUE	2.84775	0.00306959	0.00522967	TRUE	FALSE
Q07955	SRSF1	3	-2.5163	-0.847997	0.704544	-4.09229	-3.0006	-3.75226	TRUE	FALSE	FALSE	TRUE	TRUE	TRUE	2.7669	0.00408615	0.00673823	TRUE	FALSE
O43390	HNRNPR	4	1.18641	-0.947533	-1.05445	-2.62873	-3.75078	-3.21387	FALSE	FALSE	FALSE	TRUE	TRUE	FALSE	2.75618	0.00359145	0.00600751	TRUE	FALSE
Q9NXF1	TEX10	5	-1.05063	-2.12262	-1.05445	-3.49958	-4.07081	-4.46805	FALSE	FALSE	FALSE	TRUE	TRUE	TRUE	2.60358	0.0014047	0.00253396	TRUE	FALSE
Q00839	HNRNPU	8	3.71187	3.32193	3.61143	1.14013	0.584963	1.28951	FALSE	FALSE	FALSE	FALSE	FALSE	FALSE	2.528	2.38712e-05	7.53584e-05	TRUE	FALSE
Q13136	PPFIA1	4	-0.398549	0	-1.43296	-3.13833	-3.7126	-2.49067	FALSE	FALSE	FALSE	TRUE	TRUE	TRUE	2.50336	0.00690883	0.0109588	TRUE	FALSE
Q9NZI8	IGF2BP1	8	3.74935	3.47393	3.3744	0.786495	0.906891	1.58496	FALSE	FALSE	FALSE	FALSE	FALSE	FALSE	2.49894	2.45734e-05	7.53584e-05	TRUE	FALSE
P10412	H1-4	3	6.9558	6.88897	7.44356	4.63894	3.40939	5.32193	FALSE	FALSE	FALSE	FALSE	FALSE	FALSE	2.45725	0.000762404	0.00152481	TRUE	FALSE
P23396	RPS3	11	4.8215	4.61143	4.2109	2.47455	1.78136	2.078	FALSE	FALSE	FALSE	FALSE	FALSE	FALSE	2.43664	0.00023768	0.000560681	TRUE	FALSE
P62993	GRB2	2	-0.273018	-4.43702	0.152003	-3.10611	-2.61608	-4.68449	FALSE	TRUE	FALSE	TRUE	TRUE	TRUE	2.37721	0.0672512	0.0871424	TRUE	TRUE
Q9BZE4	GTPBP4	4	-1.27302	-1.05445	-0.36257	-3.86473	-2.09712	-3.54368	FALSE	FALSE	FALSE	TRUE	TRUE	TRUE	2.35364	0.00343301	0.00579518	TRUE	FALSE
P62899	RPL31	2	-3.57309	-1.43296	1.41504	-4.02103	-3.68071	-3.24257	TRUE	FALSE	FALSE	TRUE	TRUE	TRUE	2.21527	0.00614495	0.00983192	TRUE	FALSE
Q9UMS4	PRPF19	2	-0.770518	-0.36257	-4.16834	-2.87652	-3.7556	-2.97217	FALSE	FALSE	TRUE	TRUE	TRUE	TRUE	2.19663	0.00601942	0.00971556	TRUE	FALSE
P27348	YWHAQ	2	-1.70418	-1.43296	-1.71926	-3.66182	-4.56535	-2.67928	FALSE	FALSE	FALSE	TRUE	TRUE	TRUE	2.04299	0.00112923	0.00209877	TRUE	FALSE
O00425	IGF2BP3	6	2.2713	2.02647	1.78427	0.31701	0.247928	-1.96829	FALSE	FALSE	FALSE	FALSE	FALSE	FALSE	1.98768	0.000392922	0.000860686	TRUE	FALSE
Q92841	DDX17	5	1.18641	-0.111031	0.704544	-0.977438	-1.17218	-2.01411	FALSE	FALSE	FALSE	FALSE	FALSE	TRUE	1.98122	0.00766598	0.0118533	TRUE	FALSE
O60506	SYNCRIP	4	-0.770518	-1.79141	-1.66742	-3.69587	-3.95134	-1.78454	FALSE	FALSE	FALSE	TRUE	TRUE	TRUE	1.90732	0.0148566	0.0218689	TRUE	FALSE
P52907	CAPZA1	5	-2.53605	-0.231326	-1.29546	-2.94906	-3.18954	-3.40839	FALSE	FALSE	FALSE	TRUE	TRUE	TRUE	1.88684	0.00260595	0.00448125	TRUE	FALSE
Q14444	CAPRIN1	3	-1.15754	-1.05445	-2.31475	-2.913	-5.09831	-2.90689	FALSE	FALSE	TRUE	TRUE	TRUE	FALSE	1.85596	0.0130064	0.0196162	TRUE	FALSE
P62277	RPS13	3	3.63387	3.73697	3.32193	1.74585	-4.21179	2.66297	FALSE	FALSE	FALSE	FALSE	TRUE	FALSE	1.81848	0.000597271	0.00122109	TRUE	FALSE
Q5T200	ZC3H13	3	-1.62532	-2.40439	-1.43296	-3.55102	-4.00412	-3.32604	FALSE	FALSE	FALSE	TRUE	TRUE	TRUE	1.80617	0.00494866	0.00805799	TRUE	FALSE
P16401	H1-5	4	4.87334	4.95936	5.2109	-4.30258	3.22882	4.23947	FALSE	FALSE	FALSE	TRUE	FALSE	FALSE	1.78579	0.00044074	0.000954073	TRUE	FALSE
P62841	RPS15	3	0.271302	0.49304	0.768674	-3.29076	-0.540568	-1.24393	FALSE	FALSE	FALSE	TRUE	FALSE	FALSE	1.755	0.00160459	0.00286646	TRUE	FALSE
O00139	KIF2A	4	-0.103093	-2.86736	-2.3489	-3.26228	-2.88628	-4.40171	FALSE	FALSE	FALSE	TRUE	TRUE	TRUE	1.66411	0.0784491	0.0995491	TRUE	FALSE
Q00325	SLC25A3	3	-1.27302	-1.29546	-1.43296	-2.94378	-2.44833	-3.84873	FALSE	FALSE	FALSE	TRUE	TRUE	TRUE	1.60999	0.00221356	0.003879	TRUE	FALSE
Q5T8D3	ACBD5	2	-2.17991	-0.947533	-1.65055	-2.84696	-2.97044	-3.77862	FALSE	FALSE	FALSE	TRUE	TRUE	TRUE	1.60601	0.0205355	0.0292909	TRUE	FALSE
P46777	RPL5	3	-1.27302	-1.29546	-4.87334	-2.88098	-4.47612	-3.06964	FALSE	FALSE	TRUE	TRUE	TRUE	TRUE	1.58891	0.058422	0.0767832	TRUE	FALSE
Q13151	HNRNPA0	3	1.07276	1.3744	1.49304	0.31701	-4.18393	-0.243926	FALSE	FALSE	FALSE	FALSE	TRUE	FALSE	1.55743	0.00138585	0.00252472	TRUE	FALSE
Q9BY77	POLDIP3	3	-1.78759	-2.6845	-2.21883	-3.72839	-4.17881	-3.44012	FALSE	FALSE	FALSE	TRUE	TRUE	TRUE	1.55213	0.0131831	0.0197211	TRUE	FALSE
Q14103	HNRNPD	3	0.756729	0	-0.0544478	-1.24593	-2.46395	-0.134301	FALSE	FALSE	FALSE	FALSE	FALSE	FALSE	1.48011	0.0160812	0.0234837	TRUE	FALSE
P62913	RPL11	2	4.69277	3.26748	3.73697	3.9385	1.32193	2.18763	FALSE	FALSE	FALSE	FALSE	FALSE	FALSE	1.43374	0.0869904	0.108886	FALSE	FALSE
P46776	RPL27A	2	2.85626	2.73697	1.85982	1.31701	1.32193	0.736966	FALSE	FALSE	FALSE	FALSE	FALSE	FALSE	1.41647	0.00210985	0.00373281	TRUE	FALSE
P11021	HSPA5	13	3.32193	3.152	2.95936	2.10842	1.49185	1.68806	FALSE	FALSE	FALSE	FALSE	FALSE	FALSE	1.38165	0.000568392	0.00118982	TRUE	FALSE
P08708	RPS17	3	0.896907	5.18175	4.88897	0.864497	0.169925	6.43741	FALSE	FALSE	FALSE	FALSE	FALSE	FALSE	1.276	0.510768	0.546403	FALSE	FALSE
Q99729	HNRNPAB	2	-1.05063	-3.16993	-3.32193	-3.60094	-3.82219	-4.47768	FALSE	FALSE	FALSE	TRUE	TRUE	TRUE	1.15809	0.0719572	0.0919453	TRUE	FALSE
P11388	TOP2A	4	-1.05063	-3.43296	-2.55325	-3.25488	-3.89641	-3.86882	FALSE	FALSE	FALSE	TRUE	TRUE	TRUE	1.12022	0.0476762	0.0635682	TRUE	FALSE
Q7Z460	CLASP1	3	-3.59495	-2.03242	-1.60108	-2.75276	-4.57745	-3.25104	FALSE	FALSE	FALSE	TRUE	TRUE	TRUE	1.1176	0.217984	0.25711	FALSE	FALSE
P11142	HSPA8	11	4.01854	4.12163	3.88897	2.90197	2.62936	3.18763	FALSE	FALSE	FALSE	FALSE	FALSE	FALSE	1.1077	0.000881074	0.00172465	TRUE	FALSE
O43143	DHX15	2	-2.11382	-1.73697	-2.58496	-1.45743	-3.23447	-4.44993	FALSE	FALSE	FALSE	FALSE	FALSE	TRUE	1.08911	0.0858656	0.108214	FALSE	FALSE
P09651	HNRNPA1	5	3.1078	3.6545	3.69632	2.39793	1.67243	3.05889	FALSE	FALSE	FALSE	FALSE	FALSE	FALSE	1.08836	0.0140629	0.0208676	TRUE	FALSE
Q5SY16	NOL9	2	-2.15754	-4.14366	-1.66742	-2.66955	-3.57898	-4.9126	FALSE	TRUE	FALSE	TRUE	TRUE	TRUE	1.06416	0.339236	0.387699	FALSE	FALSE
P27448	MARK3	2	-3.36504	-2.79141	-3.07682	-3.69696	-4.31718	-4.38891	TRUE	FALSE	FALSE	TRUE	TRUE	TRUE	1.0566	0.0337532	0.0456662	TRUE	FALSE
P38159	RBMX	2	0.389947	0.0524674	0.704544	-1.1818	-0.798366	0.289507	FALSE	FALSE	FALSE	FALSE	FALSE	FALSE	1.04732	0.025387	0.035108	TRUE	FALSE
Q09161	NCBP1	2	-3.37255	-3.39145	-2.29546	-4.89804	-3.8895	-3.3629	FALSE	TRUE	FALSE	TRUE	TRUE	TRUE	1.03033	0.128633	0.15779	FALSE	FALSE
Q12849	GRSF1	2	-2.34702	-3.26946	-1.79446	-4.90179	-2.72144	-2.86886	FALSE	FALSE	TRUE	TRUE	TRUE	TRUE	1.02705	0.221623	0.259737	FALSE	FALSE
Q2Q1W2	TRIM71	2	-2.5652	-2.58496	-3.68545	-3.04511	-5.00182	-3.71531	FALSE	FALSE	TRUE	TRUE	TRUE	TRUE	0.975542	0.161178	0.193835	FALSE	FALSE
Q8NDT2	RBM15B	4	-1.27302	-3.19754	-1.05445	-1.69991	-3.84677	-2.77439	FALSE	TRUE	FALSE	TRUE	TRUE	TRUE	0.932021	0.357339	0.403377	FALSE	FALSE
Q99459	CDC5L	2	-2.53605	-2.29546	-3.61738	-2.40843	-4.09702	-4.63861	FALSE	FALSE	FALSE	TRUE	TRUE	TRUE	0.898389	0.245315	0.282113	FALSE	FALSE
P11940	PABPC1	7	1.40881	1.47393	1.43494	0.523461	0.754888	0.530515	FALSE	FALSE	FALSE	FALSE	FALSE	FALSE	0.879769	0.000510676	0.00109261	TRUE	FALSE
P09874	PARP1	4	-0.465664	-4.04104	-3.03242	-4.2437	-3.98232	-3.46434	FALSE	TRUE	FALSE	TRUE	TRUE	TRUE	0.864533	0.146215	0.176997	FALSE	FALSE
Q13242	SRSF9	3	-1.85798	-3.17566	-0.50696	-2.62436	-2.36116	-3.14963	FALSE	TRUE	FALSE	TRUE	TRUE	TRUE	0.853818	0.13721	0.167196	FALSE	FALSE
Q8WXX5	DNAJC9	2	-2.78759	-1.43296	-2.37638	-3.07456	-3.02762	-3.37753	FALSE	FALSE	FALSE	TRUE	TRUE	TRUE	0.783592	0.0613845	0.0801045	TRUE	FALSE
P23246	SFPQ	2	0.311944	0.768674	0.859822	0.0760015	-0.878985	0.0931094	FALSE	FALSE	FALSE	FALSE	FALSE	FALSE	0.782569	0.0238997	0.0333147	TRUE	FALSE
Q92796	DLG3	2	-3.88261	-2.43296	-2.71926	-3.52872	-3.45825	-4.32069	TRUE	FALSE	FALSE	TRUE	TRUE	TRUE	0.763149	0.180894	0.215809	FALSE	FALSE
P31943	HNRNPH1	3	1.25054	1.54889	1.26748	0.61657	-3.17247	1.53051	FALSE	FALSE	FALSE	FALSE	TRUE	FALSE	0.739103	0.0215765	0.0303059	TRUE	FALSE
O43809	NUDT21	3	-4.00998	-2.3489	1.3744	-3.40997	-3.5502	-2.21586	FALSE	FALSE	FALSE	TRUE	TRUE	TRUE	0.709969	0.385848	0.432903	FALSE	FALSE
Q14151	SAFB2	3	-0.688056	-2.05445	0.245112	-2.45743	-1.67807	0.0159415	FALSE	FALSE	FALSE	FALSE	FALSE	FALSE	0.540723	0.629529	0.654426	FALSE	FALSE
Q66K74	MAP1S	2	-2.20263	-3.21883	-2.79141	-2.46987	-5.126	-2.95928	FALSE	FALSE	FALSE	TRUE	TRUE	TRUE	0.483552	0.444212	0.486518	FALSE	FALSE
Q14684	RRP1B	3	-3.13551	-2.14608	-2.55325	-3.55606	-3.58075	-2.09376	FALSE	FALSE	FALSE	TRUE	TRUE	TRUE	0.481619	0.404669	0.451268	FALSE	FALSE
Q5T2T1	MPP7	2	-1.59495	-2.6845	-3.6845	-2.4394	-3.48794	-3.40597	FALSE	FALSE	FALSE	TRUE	TRUE	TRUE	0.449352	0.46573	0.507067	FALSE	FALSE
P26599	PTBP1	2	-5.14429	-2.43931	-2.46211	-2.87223	-3.80665	-3.05713	FALSE	TRUE	FALSE	TRUE	TRUE	TRUE	0.412263	0.439694	0.484453	FALSE	FALSE
P61978	HNRNPK	3	-0.770518	-0.231326	-0.947533	-1.21351	-1.62149	0.0931094	FALSE	FALSE	FALSE	FALSE	FALSE	FALSE	0.410656	0.34643	0.393476	FALSE	FALSE
Q9P2K5	MYEF2	2	-1.68806	-3.74236	-3.61738	-4.61382	-2.86357	-2.71201	FALSE	TRUE	FALSE	TRUE	TRUE	TRUE	0.380535	0.624694	0.653089	FALSE	FALSE
P35637	FUS	2	0.186413	-0.169925	0.63743	-0.150769	-0.29956	0.289507	FALSE	FALSE	FALSE	FALSE	FALSE	FALSE	0.27158	0.424648	0.470694	FALSE	FALSE
O00488	ZNF593	2	-3.90252	-2.43296	-2.58496	-3.64277	-4.25276	-1.53766	TRUE	FALSE	FALSE	TRUE	TRUE	FALSE	0.241624	0.764912	0.77759	FALSE	FALSE
Q7L2E3	DHX30	3	-5.17435	-0.295456	-3.49185	-3.43011	-3.60008	-4.15157	TRUE	FALSE	FALSE	TRUE	TRUE	TRUE	0.235523	0.674355	0.693192	FALSE	FALSE
Q9NVP1	DDX18	2	-2.72048	-2.86736	-2.21883	-2.62115	-3.18374	-2.42534	FALSE	FALSE	FALSE	TRUE	TRUE	TRUE	0.141186	0.728974	0.745174	FALSE	FALSE
P51116	FXR2	2	-2.78759	-2.61738	-2.77008	-2.76782	-2.67092	-4.57565	FALSE	FALSE	TRUE	TRUE	TRUE	TRUE	0.0792017	0.811743	0.820664	FALSE	FALSE
P63010	AP2B1	2	-3.839	-4.37638	-3.12262	-3.12521	-3.91318	-4.37461	TRUE	FALSE	FALSE	TRUE	TRUE	TRUE	0.0249998	0.969909	0.969909	FALSE	FALSE
O00148	DDX39A	2	-4.09245	-1.88699	-2.26946	-3.78952	-2.56427	-1.36257	FALSE	FALSE	FALSE	TRUE	TRUE	FALSE	-0.177511	0.869896	0.87465	FALSE	FALSE
P62851	RPS25	4	4.57247	4.05889	3.77649	4.39793	4.07682	4.61143	FALSE	FALSE	FALSE	FALSE	FALSE	FALSE	-0.226107	0.490295	0.529536	FALSE	FALSE
P43243	MATR3	3	-2.05063	-2.61738	-2.3489	-0.166199	-3.23447	-2.09954	FALSE	FALSE	FALSE	FALSE	FALSE	FALSE	-0.239502	0.594342	0.624908	FALSE	FALSE
O60264	SMARCA5	2	-2.47947	-4.74592	-2.58496	-2.1818	-2.69425	-3.02534	FALSE	TRUE	FALSE	FALSE	TRUE	TRUE	-0.318947	0.560571	0.596214	FALSE	FALSE
P52272	HNRNPM	8	-0.610053	0.49304	0.917538	-0.166199	0.459432	1.53051	FALSE	FALSE	FALSE	FALSE	FALSE	FALSE	-0.341074	0.644286	0.666003	FALSE	FALSE
P35579	MYH9	4	-4.47947	-1.82889	-3.61738	-2.28631	-3	-3.61535	FALSE	FALSE	FALSE	TRUE	FALSE	TRUE	-0.418643	0.577079	0.610245	FALSE	FALSE
P35580	MYH10	2	-3.5	-3.55325	-4.26946	-3.52526	-3.24508	-3.06544	TRUE	FALSE	FALSE	TRUE	TRUE	TRUE	-0.477269	0.239036	0.27662	FALSE	FALSE
P07437	TUBB	5	1.48187	1.078	1.17585	2.39793	1.85798	-0.40439	FALSE	FALSE	FALSE	FALSE	FALSE	FALSE	-0.612659	0.0546403	0.0723296	FALSE	TRUE
Q02880	TOP2B	2	-0.536053	-3.8352	-4.16993	-2.26036	-3.47566	-1.78027	FALSE	TRUE	FALSE	TRUE	TRUE	TRUE	-0.651911	0.492123	0.529536	FALSE	FALSE
Q9P2E9	RRBP1	9	1.38995	2.152	1.26748	-2.49138	2.2854	3.95936	FALSE	FALSE	FALSE	TRUE	FALSE	FALSE	-0.682078	0.237681	0.27662	FALSE	FALSE
P62269	RPS18	5	5.01854	4.79586	4.39993	5.55321	5.45121	5.67557	FALSE	FALSE	FALSE	FALSE	FALSE	FALSE	-0.764647	0.0209537	0.0296575	FALSE	FALSE
P42766	RPL35	3	2.63387	2.47393	2.3744	3.39793	3.40939	4.05889	FALSE	FALSE	FALSE	FALSE	FALSE	FALSE	-1.0343	0.00135822	0.00249913	FALSE	FALSE
Q06830	PRDX1	6	2.46395	1.85982	2.02647	3.26043	2.90689	3.32193	FALSE	FALSE	FALSE	FALSE	FALSE	FALSE	-1.04633	0.00410153	0.00673823	FALSE	FALSE
P62736	ACTA2	2	1.55141	2.26748	2.152	3.02596	3.22882	3.28951	FALSE	FALSE	FALSE	FALSE	FALSE	FALSE	-1.10307	0.000919532	0.00176705	FALSE	FALSE
P60709	ACTB	6	3.89021	4.152	2.56704	4.46206	4.84549	5.1964	FALSE	FALSE	FALSE	FALSE	FALSE	FALSE	-1.17963	0.0255678	0.035108	FALSE	TRUE
P68104	EEF1A1	5	0.601451	0.415037	0.49304	1.78649	0.857981	2.5025	FALSE	FALSE	FALSE	FALSE	FALSE	FALSE	-1.2833	0.0003901	0.000860686	FALSE	FALSE
P22626	HNRNPA2B1	3	1.33184	1.19931	0.530515	2.63894	0.857981	2.78427	FALSE	FALSE	FALSE	FALSE	FALSE	FALSE	-1.30925	0.0174661	0.0253052	FALSE	FALSE
P38646	HSPA9	12	3.74935	3.99331	3.3744	5.10842	4.87652	5.152	FALSE	FALSE	FALSE	FALSE	FALSE	FALSE	-1.31166	0.000931545	0.00176705	FALSE	FALSE
Q16643	DBN1	3	-3.05063	-1.98935	-1.86736	-1.898	0	-1	FALSE	FALSE	FALSE	FALSE	FALSE	FALSE	-1.33645	0.0714205	0.0918977	FALSE	FALSE
O60814	H2BC12	3	3.85626	2.56704	3.92459	5.06778	2.90689	5.90689	FALSE	FALSE	FALSE	FALSE	FALSE	FALSE	-1.36126	0.0962156	0.118817	FALSE	FALSE
P07910	HNRNPC	2	-3.43077	-3.12262	-1.848	-2.1204	-1.48904	-0.684498	TRUE	FALSE	FALSE	FALSE	FALSE	FALSE	-1.36915	0.0912838	0.113488	FALSE	FALSE
P0DPH7	TUBA3C	5	1.92338	1.68806	1.5119	3.52346	2.39232	3.27302	FALSE	FALSE	FALSE	FALSE	FALSE	FALSE	-1.48533	0.000793426	0.00156979	FALSE	TRUE
P63173	RPL38	3	-1.05063	0	-0.667425	0.786495	0.321928	1.63743	FALSE	FALSE	FALSE	FALSE	FALSE	FALSE	-1.48797	0.0291651	0.0397509	FALSE	FALSE
P68363	TUBA1B	2	-0.103093	-0.295456	0	1.70403	0.70044	1.58496	FALSE	FALSE	FALSE	FALSE	FALSE	FALSE	-1.63005	0.000168733	0.0004253	FALSE	TRUE
P62861	FAU	2	5.48631	6.74695	6.1369	7.50835	8.55075	8.72186	FALSE	FALSE	FALSE	FALSE	FALSE	FALSE	-2.13693	0.0177923	0.0255765	FALSE	FALSE
P04350	TUBB4A	4	-0.95109	-0.584963	-1.81003	1.076	1.24793	1.58496	FALSE	FALSE	FALSE	FALSE	FALSE	FALSE	-2.32472	0.000175665	0.000436788	FALSE	FALSE
A6NNZ2	TUBB8B	3	-2.11382	-2.05445	-0.36257	1.00889	0	1.68806	FALSE	FALSE	FALSE	FALSE	FALSE	FALSE	-2.40926	0.0124085	0.0190264	FALSE	FALSE
P22061	PCMT1	5	-0.214125	-2.55325	0.0524674	1.61657	1.24793	2.5025	FALSE	FALSE	FALSE	FALSE	FALSE	FALSE	-2.49527	0.00747271	0.0116524	FALSE	FALSE
P62805	H4C16	4	3.55141	1.39486	3.95936	5.98289	4.12928	6.70659	FALSE	FALSE	FALSE	FALSE	FALSE	FALSE	-2.63771	0.0412291	0.0553734	FALSE	FALSE
P42166	TMPO	11	0.271302	-0.50696	-0.295456	2.84539	1.67243	2.89616	FALSE	FALSE	FALSE	FALSE	FALSE	FALSE	-2.69452	0.000284551	0.000654468	FALSE	FALSE
Q9UQ35	SRRM2	3	-2.59495	-2.58496	-3.82889	-0.38343	0.247928	-0.206451	FALSE	FALSE	FALSE	FALSE	FALSE	FALSE	-2.74888	0.000214937	0.000513616	FALSE	FALSE
P04908	H2AC8	3	1.38995	0.768674	2.26748	4.58235	1.20945	5.95936	FALSE	FALSE	FALSE	FALSE	FALSE	FALSE	-3.04829	0.00726394	0.0114236	FALSE	FALSE

## Sheet: 2. MAP1A_ExN
Supplementary PPI-Table 2. For header description see the overview sheet
accession_number	gene	uniq_peps	sample1	sample2	sample3	control1	control2	control3	sample1_imp	sample2_imp	sample3_imp	control1_imp	control2_imp	control3_imp	logFC	pvalue	FDR	significant	InWeb
P78559	MAP1A	100	11.4836	11.6961	11.9658	-3.20112	-4.68023	-4.96864	FALSE	FALSE	FALSE	TRUE	TRUE	TRUE	16.2992	8.05257e-09	1.64735e-06	TRUE	FALSE
Q9GZQ8	MAP1LC3B	4	7.88486	8.16938	6.90689	-5.91057	-7.3113	-6.46752	FALSE	FALSE	FALSE	TRUE	TRUE	TRUE	14.2168	9.77548e-07	9.30626e-06	TRUE	TRUE
P04075	ALDOA	13	6.27189	6.53466	6.70044	-4.83021	-5.06391	-2.54715	FALSE	FALSE	FALSE	TRUE	TRUE	TRUE	11.2357	4.73368e-08	1.64735e-06	TRUE	FALSE
P19338	NCL	15	4.59042	4.35712	4.76553	-4.80548	-5.98316	-5.9385	FALSE	FALSE	FALSE	TRUE	TRUE	TRUE	10.3283	6.898e-08	1.64735e-06	TRUE	FALSE
P36578	RPL4	11	5.11042	4.96481	4.56071	-5.04038	-4.58306	-5.32285	FALSE	FALSE	FALSE	TRUE	TRUE	TRUE	9.86075	1.96471e-07	2.9225e-06	TRUE	FALSE
O75592	MYCBP2	41	3.90689	3.96481	4.26303	-5.79115	-6.3182	-5.32325	FALSE	FALSE	FALSE	TRUE	TRUE	TRUE	9.83612	6.32945e-08	1.64735e-06	TRUE	FALSE
P05387	RPLP2	5	5.40166	5.53466	5.18587	-4.39267	-5.1896	-0.77259	FALSE	FALSE	FALSE	TRUE	TRUE	FALSE	9.76669	9.06912e-08	1.67922e-06	TRUE	FALSE
P62750	RPL23A	8	4.59042	4.28673	4.70044	-0.327757	-4.60504	-4.96087	FALSE	FALSE	FALSE	FALSE	TRUE	TRUE	9.10258	1.51755e-07	2.40785e-06	TRUE	FALSE
P05388	RPLP0	8	4.47721	4.39107	4.58496	-6.67217	-3.1252	-4.54959	FALSE	FALSE	FALSE	TRUE	TRUE	TRUE	9.03402	6.26891e-08	1.64735e-06	TRUE	FALSE
O00139	KIF2A	11	2.66985	2.66525	2.58496	-4.90896	-6.2455	-6.68834	FALSE	FALSE	FALSE	TRUE	TRUE	TRUE	8.8855	8.00514e-08	1.67922e-06	TRUE	FALSE
P18124	RPL7	9	3.66985	3.66525	3.88753	-5.93198	-5.01159	-4.54916	FALSE	FALSE	FALSE	TRUE	TRUE	TRUE	8.75249	6.34879e-08	1.64735e-06	TRUE	FALSE
P62917	RPL8	3	2.44746	3.66525	3.67807	-4.89781	-5.51034	-5.44642	FALSE	FALSE	FALSE	TRUE	TRUE	TRUE	8.7259	3.02029e-07	3.78331e-06	TRUE	FALSE
Q9H492	MAP1LC3A	2	3.61738	5.15463	6.32193	-2.10953	-4.48013	-4.38555	FALSE	FALSE	FALSE	TRUE	TRUE	TRUE	8.68972	0.000306442	0.00072211	TRUE	TRUE
P13010	XRCC5	14	3.56294	6.60866	3.48543	-2.22767	-4.92764	-5.04404	FALSE	FALSE	FALSE	TRUE	TRUE	TRUE	8.60129	0.000265852	0.000652297	TRUE	FALSE
Q5SW79	CEP170	60	8.04241	8.21747	8.59991	2.02332	-4.47312	-0.187627	FALSE	FALSE	FALSE	FALSE	TRUE	FALSE	8.47426	1.44767e-06	1.32518e-05	TRUE	FALSE
P26373	RPL13	6	3.44746	2.77216	5.15381	-3.93038	-4.2632	-5.55523	FALSE	FALSE	FALSE	TRUE	TRUE	TRUE	8.37408	9.8449e-05	0.000292886	TRUE	FALSE
P62906	RPL10A	7	3.32193	3.42424	3.48543	-4.41647	-4.93475	-5.14383	FALSE	FALSE	FALSE	TRUE	TRUE	TRUE	8.34526	3.73354e-08	1.64735e-06	TRUE	FALSE
P06748	NPM1	8	3.50635	3.60866	3.848	-3.77971	-6.0854	-4.63612	FALSE	FALSE	FALSE	TRUE	TRUE	TRUE	8.29049	2.56029e-07	3.5844e-06	TRUE	FALSE
P61247	RPS3A	8	3.11042	3.35712	3.80735	-4.70183	-5.0128	-4.75546	FALSE	FALSE	FALSE	TRUE	TRUE	TRUE	8.21217	9.17222e-08	1.67922e-06	TRUE	FALSE
P62753	RPS6	4	2.94996	2.77216	3.20163	-4.55604	-5.0967	-6.16543	FALSE	FALSE	FALSE	TRUE	TRUE	TRUE	8.07134	4.42654e-07	5.08596e-06	TRUE	FALSE
P39023	RPL3	10	3.81669	3.71969	3.88753	-6.39205	-1.90116	-4.2157	FALSE	FALSE	FALSE	TRUE	TRUE	TRUE	8.02366	1.12338e-07	1.90975e-06	TRUE	FALSE
P40429	RPL13A	5	3.32193	3.42424	3.37851	-4.02687	-4.60288	-5.24961	FALSE	FALSE	FALSE	TRUE	TRUE	TRUE	7.97778	6.92163e-08	1.64735e-06	TRUE	FALSE
P62424	RPL7A	8	5.07195	4.39107	4.70044	0.379461	-3.37265	-3.49577	FALSE	FALSE	FALSE	FALSE	TRUE	TRUE	7.81593	2.71296e-06	2.08285e-05	TRUE	FALSE
P62263	RPS14	5	3.61738	3.05227	4	-4.63762	-4.49697	0.257158	FALSE	FALSE	FALSE	TRUE	TRUE	FALSE	7.65138	1.57127e-05	7.33258e-05	TRUE	FALSE
Q92522	H1-10	3	1.56294	1.85233	1.83188	-5.25457	-5.86586	-6.24655	FALSE	FALSE	FALSE	TRUE	TRUE	TRUE	7.61488	2.88415e-07	3.78331e-06	TRUE	FALSE
P46821	MAP1B	81	9.82828	9.60866	9.71425	2.02332	4.38399	2.1343	FALSE	FALSE	FALSE	FALSE	FALSE	FALSE	7.52877	5.6235e-08	1.64735e-06	TRUE	TRUE
Q96HS1	PGAM5	6	1.80735	1.64288	1.40054	-6.3373	-4.78448	-5.90702	FALSE	FALSE	FALSE	TRUE	TRUE	TRUE	7.52387	6.88216e-07	7.12154e-06	TRUE	FALSE
P12956	XRCC6	15	2.8625	3.54977	3.37851	-3.97899	-5.44583	-3.44787	FALSE	FALSE	FALSE	FALSE	TRUE	TRUE	7.31965	3.76644e-06	2.49004e-05	TRUE	FALSE
Q9Y3U8	RPL36	4	2.04836	2.21273	1.58496	-6.64495	-4.67595	-5.24793	FALSE	FALSE	FALSE	TRUE	TRUE	TRUE	7.22358	3.38378e-06	2.36865e-05	TRUE	FALSE
P62258	YWHAE	7	2.76939	1.8327	1.95606	-7.32052	-3.02321	-4.91053	FALSE	FALSE	FALSE	TRUE	TRUE	TRUE	7.09667	3.22815e-05	0.000121952	TRUE	FALSE
Q6SZW1	SARM1	10	2.32193	1.42424	1.83188	-4.14161	-5.38513	-4.9587	FALSE	FALSE	FALSE	TRUE	TRUE	TRUE	6.68783	1.80854e-05	7.97095e-05	TRUE	FALSE
P27635	RPL10	2	1.73039	2.01792	2	-4.70165	-4.44241	-6.44032	FALSE	FALSE	FALSE	TRUE	TRUE	TRUE	6.63148	5.19675e-07	5.62194e-06	TRUE	FALSE
P46778	RPL21	4	2.09516	1.42424	1.58496	-4.90466	-5.90741	-3.19797	FALSE	FALSE	FALSE	TRUE	TRUE	TRUE	6.60604	9.0717e-06	4.69362e-05	TRUE	FALSE
Q8NFW8	CMAS	3	1.09516	0.73034	0.641546	-5.76241	-3.20247	-5.97233	FALSE	FALSE	FALSE	TRUE	TRUE	TRUE	6.46357	2.46437e-06	1.95507e-05	TRUE	FALSE
P16989	YBX3	4	3.32193	3.77216	2.926	-2.0417	-6.2971	-3.07299	FALSE	FALSE	FALSE	TRUE	TRUE	TRUE	6.41314	2.66266e-05	0.000103887	TRUE	FALSE
P61313	RPL15	5	1	2.54977	1.52607	-5.32201	-3.76595	-4.97052	FALSE	FALSE	FALSE	TRUE	TRUE	TRUE	6.37811	0.000155441	0.000425228	TRUE	FALSE
O95714	HERC2	22	2.32193	1.25759	2.1375	-4.70288	-4.67966	-3.96779	FALSE	FALSE	FALSE	TRUE	TRUE	TRUE	6.35578	6.09875e-06	3.54025e-05	TRUE	FALSE
P62241	RPS8	6	4.32193	3.60866	3.926	-2.3575	-5.67989	-1.45066	FALSE	FALSE	FALSE	FALSE	TRUE	FALSE	6.30987	1.32536e-05	6.49614e-05	TRUE	FALSE
P84098	RPL19	2	3.72048	3.21273	4.20163	-2.03558	-4.31248	-2.14032	FALSE	FALSE	FALSE	FALSE	TRUE	FALSE	6.29256	4.44734e-05	0.00015121	TRUE	FALSE
P61353	RPL27	3	2.32193	2.42424	1.94111	-3.7542	-4.33966	-3.73583	FALSE	FALSE	FALSE	TRUE	TRUE	TRUE	6.17232	9.04835e-07	8.97295e-06	TRUE	FALSE
Q9P0L2	MARK1	6	0.628031	2.42424	-0.184425	-1.855	-5.90207	-7.09232	FALSE	FALSE	FALSE	FALSE	TRUE	TRUE	6.15264	0.00514399	0.00838541	TRUE	FALSE
O75334	PPFIA2	10	2.0163	1.22784	0.526069	-4.32002	-4.86107	-5.40135	FALSE	FALSE	FALSE	TRUE	TRUE	TRUE	6.11755	7.29297e-05	0.000222529	TRUE	FALSE
P46781	RPS9	9	4.11042	4.21273	4.16993	-1.855	-1.93734	-2.03562	FALSE	FALSE	FALSE	FALSE	TRUE	FALSE	6.10701	3.78911e-08	1.64735e-06	TRUE	FALSE
Q07020	RPL18	5	3.61738	3.28673	4.67807	-1.77254	-2.86403	-1.89812	FALSE	FALSE	FALSE	FALSE	TRUE	FALSE	6.03896	4.21584e-05	0.000145416	TRUE	FALSE
O60506	SYNCRIP	7	0.89812	1.25759	0.910733	-4.89877	-4.37032	-5.536	FALSE	FALSE	FALSE	TRUE	TRUE	TRUE	5.92097	1.84159e-06	1.62333e-05	TRUE	FALSE
O75122	CLASP2	13	1.42321	1.19747	1.60407	-4.48832	-5.15962	-1.89812	FALSE	FALSE	FALSE	TRUE	TRUE	FALSE	5.89651	3.05315e-06	2.27078e-05	TRUE	FALSE
P61254	RPL26	5	0.750022	1.57361	1.54597	-3.12286	-5.22865	-4.62839	FALSE	FALSE	FALSE	TRUE	TRUE	TRUE	5.8078	3.20793e-05	0.000121952	TRUE	FALSE
Q5T8D3	ACBD5	5	-0.137504	0.0351947	0.485427	-5.9246	-5.97346	-4.17553	FALSE	FALSE	FALSE	TRUE	TRUE	TRUE	5.7887	1.0925e-05	5.53222e-05	TRUE	FALSE
Q02878	RPL6	8	2.94996	3.82279	3.80735	-2.13511	-3.38999	-1.45066	FALSE	FALSE	FALSE	FALSE	TRUE	FALSE	5.75472	3.50898e-05	0.000127601	TRUE	FALSE
Q08211	DHX9	13	2.56294	2.54977	2.58496	-1.69454	-4.78555	-3.18763	FALSE	FALSE	FALSE	FALSE	TRUE	FALSE	5.75352	4.48761e-07	5.08596e-06	TRUE	FALSE
P49207	RPL34	2	0.584963	-4.39207	3.67807	-4.71616	-5.8364	-4.55868	FALSE	TRUE	FALSE	TRUE	TRUE	TRUE	5.62187	0.000635316	0.00131483	TRUE	FALSE
P05386	RPLP1	3	1.47131	0.549768	2.58496	-2.99502	-5.1841	-3.96692	FALSE	FALSE	FALSE	TRUE	TRUE	TRUE	5.58402	0.0023663	0.00423443	TRUE	FALSE
P62701	RPS4X	6	3.18442	2.8717	2.76553	-2.48304	-4.35531	-1.65711	FALSE	FALSE	FALSE	FALSE	TRUE	FALSE	5.42365	4.15267e-06	2.67117e-05	TRUE	FALSE
Q86V81	ALYREF	3	0.669851	1.57361	1.40054	-5.37591	-4.15721	-1.65711	FALSE	FALSE	FALSE	TRUE	TRUE	FALSE	5.37171	9.97076e-05	0.000292968	TRUE	FALSE
O75569	PRKRA	4	0.862496	2.42424	1.94111	-3.61433	-5.90541	-1.01693	FALSE	FALSE	FALSE	TRUE	TRUE	TRUE	5.35676	0.00118555	0.00225729	TRUE	FALSE
Q00577	PURA	4	-0.758992	-1.21962	0.111031	-5.89288	-6.21319	-5.87007	FALSE	FALSE	FALSE	TRUE	TRUE	TRUE	5.23312	8.22481e-06	4.35001e-05	TRUE	FALSE
P11137	MAP2	10	0.628031	0.397765	0.356144	-4.7631	-6.39877	-4.41301	FALSE	FALSE	FALSE	TRUE	TRUE	TRUE	5.22382	3.20216e-06	2.30944e-05	TRUE	FALSE
P78406	RAE1	4	0.0641303	0.286733	0.815575	-2.96692	-4.75523	-5.48612	FALSE	FALSE	FALSE	TRUE	TRUE	TRUE	5.13486	4.9143e-05	0.000162445	TRUE	FALSE
P48729	CSNK1A1	7	-0.137504	0.22784	0.356144	-4.86974	-5.35591	-4.70519	FALSE	FALSE	FALSE	TRUE	TRUE	TRUE	5.12577	7.50107e-06	4.0574e-05	TRUE	FALSE
Q7Z460	CLASP1	5	-1.57191	1.39776	-0.556393	-4.78565	-4.4982	-6.74915	FALSE	FALSE	FALSE	TRUE	TRUE	TRUE	5.10082	0.0050363	0.00826648	TRUE	FALSE
Q13151	HNRNPA0	3	0.862496	1.3153	1.5656	-5.33517	-1.5358	-3.80991	FALSE	FALSE	FALSE	TRUE	TRUE	TRUE	5.05765	5.77071e-05	0.000183124	TRUE	FALSE
P27448	MARK3	6	0	1.00043	0.815575	-3.85055	-5.31804	-3.97606	FALSE	FALSE	FALSE	TRUE	TRUE	TRUE	4.97389	0.000102173	0.000296552	TRUE	FALSE
Q7KZI7	MARK2	3	-0.137504	-0.26966	-0.321928	-5.53001	-5.00532	-5.21577	FALSE	FALSE	FALSE	TRUE	TRUE	TRUE	4.97277	2.4137e-06	1.95507e-05	TRUE	FALSE
P05455	SSB	4	-0.0671142	-0.187198	-0.321928	-4.40853	-5.44721	-5.16428	FALSE	FALSE	FALSE	TRUE	TRUE	TRUE	4.97214	3.57241e-06	2.42924e-05	TRUE	FALSE
A0A0A0MRA8	EPB41L3	3	0.184425	0.549768	0.713696	-4.45321	-5.90475	-3.24824	FALSE	FALSE	FALSE	TRUE	TRUE	TRUE	4.9359	2.44518e-05	9.78612e-05	TRUE	FALSE
Q86V48	LUZP1	9	0.0641303	0.102309	0.604071	-4.99508	-4.64814	-4.21677	FALSE	FALSE	FALSE	TRUE	TRUE	TRUE	4.87683	1.35219e-05	6.49614e-05	TRUE	FALSE
Q9Y4F1	FARP1	7	-0.552541	0.597074	0.111031	-4.88262	-5.83358	-3.6875	FALSE	FALSE	FALSE	TRUE	TRUE	TRUE	4.85309	0.000346053	0.000784387	TRUE	FALSE
Q9UN86	G3BP2	3	0.241008	-2.03519	0.0565835	-4.31751	-5.63994	-5.62799	FALSE	FALSE	FALSE	TRUE	TRUE	TRUE	4.80993	0.000332193	0.00076021	TRUE	FALSE
Q9H4G0	EPB41L1	8	0	-0.0351947	0.526069	-4.70887	-5.06177	-4.16614	FALSE	FALSE	FALSE	TRUE	TRUE	TRUE	4.80922	1.70985e-05	7.67817e-05	TRUE	FALSE
Q96P50	ACAP3	10	1.47131	0.397765	0.485427	-4.20928	-4.60609	-3.25261	FALSE	FALSE	FALSE	TRUE	TRUE	TRUE	4.80749	0.000154344	0.000425228	TRUE	FALSE
Q96JN8	NEURL4	6	-1	-0.77216	0.214125	-5.08884	-5.01113	-5.85046	FALSE	FALSE	FALSE	TRUE	TRUE	TRUE	4.79747	7.72179e-05	0.000232631	TRUE	FALSE
P07305	H1-0	2	1.49476	1.10231	1.23879	-6.10466	-3.30294	-3.17448	FALSE	FALSE	FALSE	TRUE	TRUE	TRUE	4.71298	7.22481e-06	3.99885e-05	TRUE	FALSE
P62888	RPL30	2	0.184425	-0.549768	0.214125	-5.35609	-4.74176	-4.17864	FALSE	FALSE	FALSE	TRUE	TRUE	TRUE	4.70842	6.69974e-05	0.000207083	TRUE	FALSE
P83731	RPL24	3	1.56294	1.52552	2.37851	-2.87208	-5.30322	-0.357552	FALSE	FALSE	FALSE	FALSE	TRUE	FALSE	4.69427	0.000208313	0.000527431	TRUE	FALSE
Q13136	PPFIA1	6	0.398549	-0.0351947	-0.943416	-6.20875	-4.36699	-3.93743	FALSE	FALSE	FALSE	TRUE	TRUE	TRUE	4.62787	0.000919835	0.00180926	TRUE	FALSE
Q9Y4B5	MTCL1	13	0.540568	-0.0351947	1.05658	-3.6416	-4.75945	-3.74844	FALSE	FALSE	FALSE	TRUE	TRUE	TRUE	4.57048	0.000179896	0.000481071	TRUE	FALSE
Q66K74	MAP1S	3	-1.57191	-0.450232	-0.321928	-2.66993	-5.79363	-6.15485	FALSE	FALSE	FALSE	TRUE	TRUE	TRUE	4.56974	0.000933916	0.0018219	TRUE	FALSE
P25398	RPS12	2	0.295456	0.852331	0.879706	-4.25498	-4.05144	-3.24875	FALSE	FALSE	FALSE	TRUE	TRUE	TRUE	4.53777	2.34951e-05	9.70654e-05	TRUE	FALSE
P62841	RPS15	2	-1.152	-0.109195	0.713696	-5.13647	-6.07362	-2.47003	FALSE	FALSE	FALSE	TRUE	TRUE	FALSE	4.49244	0.00482232	0.00797023	TRUE	FALSE
P30050	RPL12	3	3.03242	2.66525	2.58496	-1.69454	-4.35584	-1.03562	FALSE	FALSE	FALSE	FALSE	TRUE	FALSE	4.45554	1.36473e-05	6.49614e-05	TRUE	FALSE
P62244	RPS15A	4	1.09516	1.54977	1.64155	-3.01112	-3.76172	-2.25322	FALSE	FALSE	FALSE	TRUE	TRUE	FALSE	4.43988	2.27455e-05	9.66683e-05	TRUE	FALSE
Q9Y2J2	EPB41L3	23	6.09132	6.28673	6.64386	2.0799	-2.42033	2.35669	FALSE	FALSE	FALSE	FALSE	FALSE	FALSE	4.39779	2.36546e-05	9.70654e-05	TRUE	FALSE
O95793	STAU1	4	-0.552541	-0.450232	0.443607	-3.88119	-4.28666	-5.63349	FALSE	FALSE	FALSE	TRUE	TRUE	TRUE	4.39415	0.000310722	0.000725017	TRUE	FALSE
P61981	YWHAG	2	4.38606	4.28673	3.76553	-0.0117295	-1.4634	0.22741	FALSE	FALSE	FALSE	FALSE	FALSE	FALSE	4.34763	3.45338e-05	0.000127601	TRUE	FALSE
Q3KQU3	MAP7D1	6	-1.27357	-0.549768	0.31034	-4.55433	-5.11326	-4.77532	FALSE	FALSE	FALSE	TRUE	TRUE	TRUE	4.26461	5.06533e-05	0.000165144	TRUE	FALSE
Q9BUJ2	HNRNPUL1	4	-0.758992	-0.656683	-0.836501	-4.48946	-5.03955	-5.00542	FALSE	FALSE	FALSE	TRUE	TRUE	TRUE	4.18211	6.62195e-06	3.75244e-05	TRUE	FALSE
P32969	RPL9P9	3	-1.55254	-1.95113	0.400538	-4.39214	-5.21515	-5.88777	FALSE	FALSE	FALSE	TRUE	TRUE	TRUE	4.13064	0.00267566	0.00458548	TRUE	FALSE
O43491	EPB41L2	2	0.750022	-4.46579	-1.18442	-5.75329	-7.12595	-3.72495	FALSE	TRUE	FALSE	TRUE	TRUE	TRUE	3.90134	0.0726783	0.0958008	TRUE	FALSE
P18621	RPL17	3	2.76939	2.66525	4.32193	-0.161107	-3.20645	0.525091	FALSE	FALSE	FALSE	FALSE	TRUE	FALSE	3.89613	0.0055852	0.00898161	TRUE	FALSE
Q9GZM8	NDEL1	5	-0.874469	0.166439	-0.943416	-5.32768	-2.99482	-4.51377	FALSE	FALSE	FALSE	TRUE	TRUE	TRUE	3.81694	0.00108943	0.00209101	TRUE	FALSE
P35268	RPL22	3	2.76939	2.96481	2.76553	-0.214546	-2.70044	-0.965235	FALSE	FALSE	FALSE	FALSE	FALSE	FALSE	3.7985	4.69021e-06	2.93755e-05	TRUE	FALSE
O00571	DDX3X	3	-1.35509	-1.82107	-2.08314	-1.62054	-5.5625	-6.14064	FALSE	FALSE	FALSE	FALSE	TRUE	TRUE	3.73551	0.000350982	0.000788054	TRUE	FALSE
Q14011	CIRBP	2	-0.552541	-0.77216	-0.556393	-3.2776	-4.85288	-4.347	FALSE	FALSE	FALSE	TRUE	TRUE	TRUE	3.71993	2.03195e-05	8.79281e-05	TRUE	FALSE
P67809	YBX1	7	3.32193	3.48837	3.48543	-0.0844858	-3.87078	-0.270089	FALSE	FALSE	FALSE	FALSE	TRUE	FALSE	3.70209	2.04071e-06	1.7346e-05	TRUE	FALSE
Q86UE4	MTDH	3	-2.53343	-2.8717	-1.81604	-6.56124	-5.83711	-5.89276	FALSE	FALSE	FALSE	TRUE	TRUE	TRUE	3.68998	0.00037561	0.00083547	TRUE	FALSE
P46783	RPS10	2	-1.33842	-1.26966	-1.38082	-1.24203	-4.96205	-5.33659	FALSE	FALSE	FALSE	FALSE	TRUE	TRUE	3.63239	2.46709e-05	9.78612e-05	TRUE	FALSE
Q5SSJ5	HP1BP3	5	-1	-1.3392	-0.120294	-3.01954	-5.76823	-4.407	FALSE	FALSE	FALSE	TRUE	TRUE	TRUE	3.58701	0.00229079	0.00413036	TRUE	FALSE
P62847	RPS24	4	1.56294	1.45023	1	-2.24203	-5.49765	0.549339	FALSE	FALSE	FALSE	FALSE	TRUE	FALSE	3.57981	0.000201577	0.000520717	TRUE	FALSE
Q5TF21	SOGA3	3	2.66985	-0.897691	-3.05889	-4.55483	-4.67496	-4.19348	FALSE	FALSE	FALSE	TRUE	TRUE	TRUE	3.57678	0.000190135	0.000502801	TRUE	FALSE
Q02543	RPL18A	2	0.788496	-4.8703	0.678072	-2.61156	-3.62893	-3.9157	FALSE	TRUE	FALSE	TRUE	TRUE	TRUE	3.53643	0.00261744	0.00454708	TRUE	FALSE
Q9P2K5	MYEF2	2	-1.57191	-1.37527	-1.47393	-4.87495	-5.81501	-4.8608	FALSE	FALSE	FALSE	TRUE	TRUE	TRUE	3.4922	3.53852e-05	0.000127601	TRUE	FALSE
Q9BRP8	PYM1	2	-1.40632	-0.77216	-2.1078	-4.3239	-5.18834	-5.23094	FALSE	FALSE	FALSE	TRUE	TRUE	TRUE	3.48563	0.000764433	0.001555	TRUE	FALSE
P39019	RPS19	5	2.76939	2.77216	2.76553	-0.694539	-4.78574	0.708537	FALSE	FALSE	FALSE	FALSE	TRUE	FALSE	3.46357	4.8634e-06	2.94017e-05	TRUE	FALSE
P63104	YWHAZ	4	1.71049	0.549768	2.37851	-0.450614	-6.59937	-1.5502	FALSE	FALSE	FALSE	FALSE	TRUE	FALSE	3.45834	0.0159275	0.0236922	TRUE	FALSE
A0A0A0MSA4	EPB41L3	2	-1.33842	-2.99723	-0.395929	-5.58558	-5.5759	-3.93756	FALSE	TRUE	FALSE	TRUE	TRUE	TRUE	3.45582	0.00906773	0.0141054	TRUE	FALSE
O95292	VAPB	2	-1.152	-1.5293	-0.943416	-4.93549	-3.44912	-4.92693	FALSE	FALSE	FALSE	TRUE	TRUE	TRUE	3.45535	0.000142944	0.000400244	TRUE	FALSE
Q9BRJ6	C7orf50	2	-2.32193	-2.1872	-1.44222	-5.42102	-4.94626	-5.87329	FALSE	FALSE	FALSE	TRUE	TRUE	TRUE	3.42974	0.000595755	0.00125478	TRUE	FALSE
Q9UPZ6	THSD7A	2	-1.85062	-1.3215	-1.18442	-5.94095	-4.52768	-4.5082	FALSE	FALSE	FALSE	TRUE	TRUE	TRUE	3.34169	0.000218575	0.000547587	TRUE	FALSE
Q5T200	ZC3H13	3	-1.55254	0.286733	-2.96578	-4.75529	-5.61781	-4.03446	FALSE	FALSE	FALSE	TRUE	TRUE	TRUE	3.33274	0.00925181	0.0142983	TRUE	FALSE
P62081	RPS7	5	2.32193	2.42424	3.32193	-2.03558	-0.259867	-0.148099	FALSE	FALSE	FALSE	FALSE	FALSE	FALSE	3.31428	0.000580754	0.0012341	TRUE	FALSE
P62277	RPS13	5	3.03242	3.8717	3.37851	0.397383	-4.95202	0.792195	FALSE	FALSE	FALSE	FALSE	TRUE	FALSE	3.25115	0.000801626	0.00161684	TRUE	FALSE
P10412	H1-4	4	5.03242	4.82279	5.70044	2.99417	1.67211	1.54934	FALSE	FALSE	FALSE	FALSE	FALSE	FALSE	3.15306	0.000632346	0.00131483	TRUE	FALSE
P62993	GRB2	2	-2.08092	-2.12446	-1.47393	-5.1821	-4.88764	-4.78797	FALSE	FALSE	FALSE	TRUE	TRUE	TRUE	3.03519	0.000128474	0.00036401	TRUE	TRUE
P15880	RPS2	10	2.44746	2.8717	3	0.186816	-5.30656	-0.148099	FALSE	FALSE	FALSE	FALSE	TRUE	FALSE	3.02915	0.000195942	0.000512464	TRUE	FALSE
Q7Z2W4	ZC3HAV1	3	2.07973	-2.63466	-0.736966	-3.15698	-2.32459	-4.78394	FALSE	FALSE	FALSE	TRUE	TRUE	TRUE	2.96209	0.063353	0.084708	TRUE	FALSE
P27348	YWHAQ	6	3.56294	3.60866	3.48543	0.838893	-0.39927	0.664816	FALSE	FALSE	FALSE	FALSE	FALSE	FALSE	2.88758	4.94146e-06	2.94017e-05	TRUE	FALSE
P11387	TOP1	2	-1.73697	-1.79641	-2.26534	-2.01831	-5.41214	-4.78648	FALSE	FALSE	FALSE	TRUE	TRUE	TRUE	2.85348	0.000521752	0.00112888	TRUE	FALSE
F8W7C6	RPL10	2	-0.459432	-0.0351947	0.485427	-2.03558	-5.51794	-2.43155	FALSE	FALSE	FALSE	FALSE	TRUE	FALSE	2.70153	0.00342478	0.00574013	TRUE	FALSE
P20290	BTF3	2	-1.78136	-2.63466	-3.48284	-4.98862	-5.69655	-5.26083	FALSE	FALSE	TRUE	TRUE	TRUE	TRUE	2.68078	0.00177966	0.00325815	TRUE	FALSE
Q13310	PABPC4	3	-2.02647	-0.357123	1.26303	-1.13511	-3.30342	-4.68307	FALSE	FALSE	FALSE	FALSE	TRUE	TRUE	2.66701	0.170117	0.20244	FALSE	FALSE
P16401	H1-5	3	1.44746	1.50086	1.54597	-4.1184	-1.04836	0.16601	FALSE	FALSE	FALSE	TRUE	FALSE	FALSE	2.54646	3.85385e-05	0.000136898	TRUE	FALSE
Q12906	ILF3	13	2.56294	2.77216	3.26303	0.838893	-6.57784	0.642448	FALSE	FALSE	FALSE	FALSE	TRUE	FALSE	2.4744	0.00148599	0.00276301	TRUE	FALSE
Q7L2E3	DHX30	4	-0.758992	-1.84616	-2.64386	-4.41584	-4.35379	-3.93195	FALSE	FALSE	FALSE	TRUE	TRUE	TRUE	2.38776	0.000984297	0.00190458	TRUE	FALSE
P63010	AP2B1	4	-1.18145	-0.357123	-1.699	-2.62054	-4.43741	-3.25322	FALSE	FALSE	FALSE	FALSE	FALSE	FALSE	2.35786	0.0186716	0.0269324	TRUE	FALSE
P51114	FXR1	9	-0.211504	1.92828	-1.39593	-6.46958	-0.984233	0	FALSE	FALSE	FALSE	TRUE	FALSE	FALSE	2.25629	0.248396	0.278739	FALSE	FALSE
Q96JE9	MAP6	6	0.347923	-0.357123	0.400538	-0.214546	-6.10801	-2.05012	FALSE	FALSE	FALSE	FALSE	TRUE	FALSE	2.1807	0.00628151	0.00996666	TRUE	FALSE
O94964	SOGA1	2	-1.92338	-1.77216	-5.53873	-4.08941	-4.22858	-5.1601	FALSE	FALSE	TRUE	TRUE	TRUE	TRUE	2.16867	0.0131431	0.0197979	TRUE	FALSE
Q14103	HNRNPD	2	0.241008	0.852331	0.941106	-1.69454	-1.25987	-1.45066	FALSE	FALSE	FALSE	FALSE	FALSE	FALSE	2.14838	0.00031883	0.000736714	TRUE	FALSE
P11021	HSPA5	15	6.50635	2.66525	2.926	2.42386	0.273565	2.77173	FALSE	FALSE	FALSE	FALSE	FALSE	FALSE	2.04552	0.124182	0.157209	FALSE	FALSE
Q92841	DDX17	4	-0.211504	-2.50913	-1.05889	-4.98387	-3.6833	-1.18763	FALSE	FALSE	FALSE	TRUE	TRUE	FALSE	2.02509	0.145393	0.178369	FALSE	FALSE
O00567	NOP56	2	-5.08725	-2.39365	-3.05889	-5.08011	-5.64994	-4.75191	TRUE	FALSE	FALSE	TRUE	TRUE	TRUE	1.98669	0.016643	0.0246027	TRUE	FALSE
P30153	PPP2R1A	3	-2.02647	-2.28673	-2.32193	-3.57332	-4.77049	-4.15262	FALSE	FALSE	FALSE	TRUE	TRUE	TRUE	1.94095	0.00121723	0.00229921	TRUE	FALSE
Q07955	SRSF1	2	-1.65208	-3.28673	-3.15843	-5.39577	-4.2121	-4.31638	FALSE	FALSE	FALSE	TRUE	TRUE	TRUE	1.9095	0.0181523	0.026595	TRUE	FALSE
P62280	RPS11	3	1.62803	-1.21962	1.46467	0.627389	-5.47897	-0.357552	FALSE	FALSE	FALSE	FALSE	TRUE	FALSE	1.90911	0.25757	0.286456	FALSE	FALSE
P31946	YWHAB	3	-3.38904	-3.09409	-1.38082	-5.73778	-4.53099	-3.23776	FALSE	FALSE	FALSE	TRUE	TRUE	TRUE	1.88086	0.130633	0.16193	FALSE	FALSE
Q15007	WTAP	2	-0.652077	-2.92416	-4.94786	-4.39035	-5.72189	-3.94701	FALSE	FALSE	FALSE	TRUE	TRUE	TRUE	1.76253	0.126791	0.158822	FALSE	FALSE
Q9UPW5	AGTPBP1	2	-2.05344	-1.79641	-3.96578	-3.8727	-3.74402	-5.47005	FALSE	FALSE	FALSE	TRUE	TRUE	TRUE	1.75705	0.0678272	0.0901836	TRUE	FALSE
P05141	SLC25A5	3	-3.45943	-3.50913	-2.01159	0.379461	-4.91626	-5.92719	FALSE	FALSE	FALSE	FALSE	TRUE	TRUE	1.68178	0.104135	0.133248	FALSE	FALSE
P51116	FXR2	3	-0.758992	-0.897691	-2.15843	-2.48304	-1.98423	-4.74787	FALSE	FALSE	FALSE	FALSE	FALSE	TRUE	1.65961	0.0754776	0.0987015	TRUE	FALSE
Q96QR8	PURB	2	-4.83695	-2.21962	-2.92139	-4.50775	-6.18071	-4.012	TRUE	FALSE	FALSE	TRUE	TRUE	TRUE	1.57417	0.194117	0.227069	FALSE	FALSE
Q00839	HNRNPU	7	2.8625	1.8128	1.73118	0.838893	-5.64149	1.42381	FALSE	FALSE	FALSE	FALSE	TRUE	FALSE	1.56813	0.056107	0.0765369	TRUE	FALSE
Q12905	ILF2	8	1.71049	1.8327	1.81558	0.247358	-4.14062	0.314873	FALSE	FALSE	FALSE	FALSE	TRUE	FALSE	1.56607	0.000174203	0.000471139	TRUE	FALSE
O43301	HSPA12A	4	0.125531	-0.450232	0.31034	-1.24203	-2.04836	-1.35755	FALSE	FALSE	FALSE	FALSE	FALSE	FALSE	1.54453	0.00600147	0.00958624	TRUE	FALSE
Q96GY0	ZC2HC1A	3	-3.1375	-0.897691	-5.73466	-3.56082	-4.66263	-5.77151	FALSE	FALSE	TRUE	TRUE	TRUE	TRUE	1.52721	0.24946	0.278739	FALSE	FALSE
Q9H2U1	DHX36	3	-3.61143	-3.35712	-1.73697	-4.59937	-4.90156	-3.85614	FALSE	FALSE	FALSE	TRUE	TRUE	TRUE	1.48925	0.053174	0.0731527	TRUE	FALSE
Q8NCJ5	SPRYD3	3	-2.78136	-5.0237	-1.38082	-3.84315	-4.5412	-4.15672	FALSE	FALSE	FALSE	TRUE	TRUE	TRUE	1.39891	0.0376248	0.0523667	TRUE	FALSE
Q01082	SPTBN1	7	-2	-0.549768	-0.943416	-0.0598238	-5.67268	-2.5502	FALSE	FALSE	FALSE	FALSE	TRUE	FALSE	1.38593	0.159601	0.191844	FALSE	FALSE
Q9Y6M1	IGF2BP2	8	0	0.77216	1.62293	0.227458	-1.75291	-0.0721498	FALSE	FALSE	FALSE	FALSE	FALSE	FALSE	1.3309	0.156781	0.18941	FALSE	FALSE
P07814	EPRS1	4	-1	-2.67905	-3.2109	-3.76222	-3.84839	-4.30415	FALSE	FALSE	FALSE	TRUE	TRUE	TRUE	1.29678	0.0183981	0.0266997	TRUE	FALSE
P26232	CTNNA2	2	-4.86563	-3.43112	-2.57347	-3.24481	-7.03486	-4.31447	TRUE	FALSE	FALSE	TRUE	TRUE	TRUE	1.2413	0.349689	0.383529	FALSE	FALSE
P42766	RPL35	3	2.66985	3.60866	3.926	2.62739	1.72102	2.42381	FALSE	FALSE	FALSE	FALSE	FALSE	FALSE	1.1441	0.0565569	0.0765369	TRUE	FALSE
Q12955	ANK3	3	-4.53343	-2.3215	-2.05889	-3.40455	-4.91529	-3.66612	FALSE	FALSE	FALSE	TRUE	TRUE	TRUE	1.08711	0.222145	0.255413	FALSE	FALSE
Q9HAU0	PLEKHA5	2	-3.06196	-1.63466	-1.49005	-3.15274	-2.33319	-3.93484	TRUE	FALSE	FALSE	TRUE	TRUE	TRUE	1.07804	0.196002	0.227554	FALSE	FALSE
P32119	PRDX2	2	-2.49596	-5.54655	-3.79586	-4.43306	-3.59924	-6.72478	FALSE	TRUE	FALSE	TRUE	TRUE	TRUE	0.972908	0.531177	0.556917	FALSE	FALSE
O43293	DAPK3	2	4.64386	-3.59159	-4.57133	-4.85198	-3.34722	-4.63223	FALSE	FALSE	TRUE	TRUE	TRUE	TRUE	0.945841	0.32414	0.358815	FALSE	FALSE
P62913	RPL11	3	3.38606	2.77216	3.07039	3.33366	0.062061	2.2123	FALSE	FALSE	FALSE	FALSE	FALSE	FALSE	0.864017	0.0728569	0.0958008	TRUE	FALSE
A0A804HIR9	MYCBP2	2	-3.38904	-2.50913	-5.33541	-4.59653	-5.32833	-3.51989	FALSE	FALSE	TRUE	TRUE	TRUE	TRUE	0.737056	0.480453	0.505964	FALSE	FALSE
Q9NZI8	IGF2BP1	9	2.18442	2.42424	2.1375	1.96442	0.273565	1.54934	FALSE	FALSE	FALSE	FALSE	FALSE	FALSE	0.699422	0.0229533	0.0325172	TRUE	FALSE
P0DMV8	HSPA1A	10	2.44746	2.8717	2.37851	1.96442	-0.185867	2.42381	FALSE	FALSE	FALSE	FALSE	FALSE	FALSE	0.617645	0.0962576	0.124507	FALSE	FALSE
Q9Y2W1	THRAP3	3	-2.53343	-5.33037	-4.71786	-3.33366	-5.49137	-5.54716	FALSE	TRUE	FALSE	FALSE	TRUE	TRUE	0.596844	0.583152	0.60607	FALSE	FALSE
P09651	HNRNPA1	6	2.18442	2.13473	2.26303	2.42386	1.45799	1.77173	FALSE	FALSE	FALSE	FALSE	FALSE	FALSE	0.422314	0.0565987	0.0765369	TRUE	FALSE
O94973	AP2A2	2	-5.63109	-5.24609	-2.13289	-5.97084	-5.16125	-2.94468	TRUE	FALSE	FALSE	TRUE	TRUE	TRUE	0.355564	0.803263	0.824037	FALSE	FALSE
Q9UHX1	PUF60	2	-3.6939	-5.28131	1.35614	0.701389	-3.25987	-6.08165	FALSE	TRUE	FALSE	FALSE	FALSE	TRUE	0.340357	0.915292	0.926976	FALSE	FALSE
P11142	HSPA8	17	4.07195	4.35712	4.37851	3.94932	2.3991	4.30423	FALSE	FALSE	FALSE	FALSE	FALSE	FALSE	0.31994	0.20792	0.240219	FALSE	FALSE
Q9BX40	LSM14B	2	-3.6939	-4.38627	-4.77992	-3.61038	-6.68951	-4.0864	FALSE	FALSE	FALSE	TRUE	TRUE	TRUE	0.103107	0.885115	0.904109	FALSE	FALSE
Q13813	SPTAN1	11	-0.459432	-0.77216	3.43296	0.701389	-6.76201	5.37377	FALSE	FALSE	FALSE	FALSE	TRUE	FALSE	0.0329887	0.988956	0.988956	FALSE	FALSE
O00425	IGF2BP3	9	2.14048	2.18204	2.926	2.70139	1.3377	2.71926	FALSE	FALSE	FALSE	FALSE	FALSE	FALSE	-0.0111217	0.974595	0.978707	FALSE	FALSE
P38159	RBMX	3	0	-1.59159	-1.50635	-0.694539	-4.23518	0.342888	FALSE	FALSE	FALSE	FALSE	TRUE	FALSE	-0.0633717	0.944935	0.952943	FALSE	FALSE
Q01484	ANK2	3	-4.46283	-2.15549	-2.68038	-3.22	-4.97966	-0.0356239	TRUE	FALSE	FALSE	FALSE	TRUE	FALSE	-0.150023	0.907123	0.92263	FALSE	FALSE
P51991	HNRNPA3	3	-0.289507	-0.26966	0	0.286352	-3.7212	0.10188	FALSE	FALSE	FALSE	FALSE	FALSE	FALSE	-0.23618	0.368791	0.400787	FALSE	FALSE
P62851	RPS25	4	3.50635	3.60866	3.80735	4.02332	1.13606	4.48794	FALSE	FALSE	FALSE	FALSE	FALSE	FALSE	-0.382441	0.1564	0.18941	FALSE	FALSE
O15075	DCLK1	4	-1.28951	-1.4696	-2.50635	-0.988271	-1.98423	-1.10962	FALSE	FALSE	FALSE	FALSE	FALSE	FALSE	-0.394443	0.432621	0.45966	FALSE	FALSE
P38646	HSPA9	13	3.56294	3.60866	3.88753	4.40183	1.3377	4.11412	FALSE	FALSE	FALSE	FALSE	FALSE	FALSE	-0.409786	0.129886	0.161847	FALSE	FALSE
O43390	HNRNPR	4	-1.1375	-0.450232	-0.943416	0.0117295	-6.01028	-0.148099	FALSE	FALSE	FALSE	FALSE	TRUE	FALSE	-0.432913	0.359699	0.392698	FALSE	FALSE
Q06830	PRDX1	2	-3.45943	-4.55804	-4.57493	-3.07457	-4.66919	-3.39408	FALSE	FALSE	TRUE	FALSE	TRUE	FALSE	-0.484852	0.448899	0.474836	FALSE	FALSE
Q9Y4I1	MYO5A	2	-5.43086	-3.50913	-5.79586	-5.45644	-4.04431	-3.76932	FALSE	FALSE	FALSE	TRUE	TRUE	TRUE	-0.488594	0.591962	0.612552	FALSE	FALSE
P23396	RPS3	8	1.06413	1.22784	1.7137	2.42386	1.13606	1.96438	FALSE	FALSE	FALSE	FALSE	FALSE	FALSE	-0.535049	0.19463	0.227069	FALSE	FALSE
Q13554	CAMK2B	3	-1	-1.57053	-2.51605	0.144996	-5.1269	-0.89812	FALSE	FALSE	TRUE	FALSE	TRUE	FALSE	-0.563172	0.534646	0.558095	FALSE	FALSE
Q14257	RCN2	2	-4.90486	-1.79641	-1.57347	0.0117295	-6.93878	-0.965235	TRUE	FALSE	FALSE	FALSE	TRUE	FALSE	-0.620695	0.73908	0.761476	FALSE	FALSE
P08708	RPS17	2	-0.137504	0.0351947	-1.05889	0.247358	-4.89436	2.54934	FALSE	FALSE	FALSE	FALSE	TRUE	FALSE	-0.6343	0.394633	0.423075	FALSE	FALSE
Q9Y4F5	CEP170B	2	-4.91346	-3.91554	-4.05889	-1.29861	-4.71255	-3.64219	FALSE	TRUE	FALSE	FALSE	TRUE	TRUE	-0.653935	0.335181	0.36932	FALSE	FALSE
P62249	RPS16	6	1.71049	1.7514	1.79909	2.42386	1.13606	2.77173	FALSE	FALSE	FALSE	FALSE	FALSE	FALSE	-0.670184	0.0108315	0.0166317	FALSE	FALSE
Q9C0H9	SRCIN1	5	-1.37197	-1.77216	-3.05889	-1.03558	-2.92283	0.22741	FALSE	FALSE	FALSE	FALSE	FALSE	FALSE	-0.824008	0.390409	0.42044	FALSE	FALSE
P62266	RPS23	3	2.56294	2.66525	1.83188	3.48799	0.721024	3.57909	FALSE	FALSE	FALSE	FALSE	FALSE	FALSE	-0.824741	0.0992144	0.127638	FALSE	FALSE
P11940	PABPC1	6	-0.758992	0.102309	-0.643856	1.46692	-3.02582	0.397335	FALSE	FALSE	FALSE	FALSE	TRUE	FALSE	-0.830727	0.165119	0.197479	FALSE	FALSE
P17677	GAP43	5	-0.289507	-0.897691	0.713696	1.70139	-2.95007	1.2863	FALSE	FALSE	FALSE	FALSE	TRUE	FALSE	-0.848328	0.378797	0.409789	FALSE	FALSE
Q07065	CKAP4	3	-4.87447	-4.97861	-1.4112	-2.78201	-3.98549	-3.68526	FALSE	FALSE	FALSE	TRUE	TRUE	TRUE	-0.892017	0.2328	0.266377	FALSE	FALSE
Q9NYF8	BCLAF1	4	-1.55254	-3.03519	-1.18442	-0.988271	-4.40628	3.74574	FALSE	FALSE	FALSE	FALSE	TRUE	FALSE	-0.93607	0.426356	0.455035	FALSE	FALSE
P09936	UCHL1	2	-2.05344	-3.43112	-2.26534	-0.657065	-3.89115	-1.10962	FALSE	FALSE	FALSE	FALSE	TRUE	FALSE	-1.01314	0.236449	0.267586	FALSE	FALSE
P62269	RPS18	4	0.750022	1.62016	1.7137	2.99417	-0.278976	2.71926	FALSE	FALSE	FALSE	FALSE	FALSE	FALSE	-1.015	0.116186	0.147872	FALSE	FALSE
Q14498	RBM39	3	-0.211504	-0.450232	-0.836501	1.18682	-4.01096	0.729911	FALSE	FALSE	FALSE	FALSE	TRUE	FALSE	-1.14619	0.0291666	0.0408333	FALSE	FALSE
P22061	PCMT1	10	1.18442	1.7514	2.848	3.58891	1.56902	4.0729	FALSE	FALSE	FALSE	FALSE	FALSE	FALSE	-1.149	0.235285	0.267586	FALSE	FALSE
P52272	HNRNPM	5	-1.27357	-0.187198	-1.05889	0.701389	0.984058	-0.450661	FALSE	FALSE	FALSE	FALSE	FALSE	FALSE	-1.25148	0.0625051	0.0840464	FALSE	FALSE
Q00325	SLC25A3	2	-2.45943	-1.1092	-1.52284	0.701389	-4.91089	-0.187627	FALSE	FALSE	FALSE	FALSE	TRUE	FALSE	-1.28091	0.150655	0.183876	FALSE	FALSE
Q9Y2X3	NOP58	2	-6.57973	-3.35712	-7.03978	-4.92837	-5.44042	-4.30058	FALSE	FALSE	FALSE	TRUE	TRUE	TRUE	-1.35173	0.124913	0.157298	FALSE	FALSE
P60866	RPS20	2	0.241008	0.0351947	0.163499	1.62739	-5.1867	2.1343	FALSE	FALSE	FALSE	FALSE	TRUE	FALSE	-1.48076	0.000899775	0.00178455	FALSE	FALSE
O60814	H2BC12	3	1.24101	1.90966	3.20163	4.50874	-4.30837	4.47217	FALSE	FALSE	FALSE	FALSE	TRUE	FALSE	-1.48322	0.193444	0.227069	FALSE	FALSE
P61978	HNRNPK	2	-3.08092	-2.1872	-0.321928	-0.855004	-0.922832	0.423808	FALSE	FALSE	FALSE	FALSE	FALSE	FALSE	-1.51137	0.0852932	0.110928	FALSE	FALSE
Q06787	FMR1	2	-4.51833	-5.50913	-3.15843	-2.77254	-3.49335	-2.72528	FALSE	FALSE	FALSE	FALSE	TRUE	FALSE	-1.52118	0.0272002	0.0383056	FALSE	FALSE
O75367	MACROH2A1	2	-2.82716	-2.77216	-2.79586	-1.24203	-5.86257	0.0347654	FALSE	FALSE	FALSE	FALSE	TRUE	FALSE	-1.55636	0.00256333	0.00448582	FALSE	FALSE
P22626	HNRNPA2B1	4	0.966833	0.642877	0.604071	3.42386	1.94342	2.54934	FALSE	FALSE	FALSE	FALSE	FALSE	FALSE	-1.81146	0.00055148	0.00118245	FALSE	FALSE
P07197	NEFM	51	10.3137	10.9662	11.3219	13.0177	11.7799	13.3225	FALSE	FALSE	FALSE	FALSE	FALSE	FALSE	-1.83941	0.0182142	0.026595	FALSE	FALSE
P48681	NES	28	3.44746	3.77216	4	5.78885	3.72102	6.04119	FALSE	FALSE	FALSE	FALSE	FALSE	FALSE	-1.89969	0.00166323	0.0030686	FALSE	FALSE
P62861	FAU	2	5.30544	5.30466	5.21723	7.19324	6.40285	7.51512	FALSE	FALSE	FALSE	FALSE	FALSE	FALSE	-1.91746	6.49334e-05	0.000203344	FALSE	FALSE
P62805	H4C16	6	2.44746	3.42424	3.07039	5.50874	4.04295	5.19319	FALSE	FALSE	FALSE	FALSE	FALSE	FALSE	-1.93427	0.0110651	0.0168813	FALSE	FALSE
Q13509	TUBB3	8	1.71049	1.45023	3.1375	4.87131	1.45799	4.74574	FALSE	FALSE	FALSE	FALSE	FALSE	FALSE	-2.00117	0.0442765	0.0612664	FALSE	FALSE
P41219	PRPH	28	6.76939	7.19362	7.55459	9.38087	7.04295	9.77816	FALSE	FALSE	FALSE	FALSE	FALSE	FALSE	-2.01554	0.00545986	0.00883977	FALSE	FALSE
Q16352	INA	22	9.59382	9.69612	10.8138	12.4327	10.8674	13.0176	FALSE	FALSE	FALSE	FALSE	FALSE	FALSE	-2.08238	0.0213574	0.0304375	FALSE	FALSE
O43602	DCX	2	-1.2115	-1.92416	-1.32193	0.838893	-0.150243	1.08539	FALSE	FALSE	FALSE	FALSE	FALSE	FALSE	-2.09272	0.00245788	0.0043404	FALSE	FALSE
Q9NP64	ZCCHC17	2	-5.8103	-0.187198	0.815575	1.77178	-0.485427	2.1343	TRUE	FALSE	FALSE	FALSE	FALSE	FALSE	-2.13209	0.185866	0.22008	FALSE	FALSE
Q9UQ35	SRRM2	4	-2.45943	-1.82107	-2.26534	0.432573	-4.74209	0.16601	FALSE	FALSE	FALSE	FALSE	TRUE	FALSE	-2.16299	0.00246199	0.0043404	FALSE	FALSE
P31943	HNRNPH1	4	-0.0671142	-0.0351947	-0.643856	2.46692	0.273565	2.05184	FALSE	FALSE	FALSE	FALSE	FALSE	FALSE	-2.20467	0.00123496	0.00231434	FALSE	FALSE
P68363	TUBA1B	3	4.83978	3.8717	4.03562	6.45628	4.38399	7.59008	FALSE	FALSE	FALSE	FALSE	FALSE	FALSE	-2.20706	0.00821615	0.0128648	FALSE	TRUE
P04908	H2AC8	2	-0.758992	0.286733	-0.395929	2.0799	1.72102	1.96438	FALSE	FALSE	FALSE	FALSE	FALSE	FALSE	-2.31765	0.000116771	0.000334838	FALSE	FALSE
P68431	H3C12	3	1.15528	1.62016	1.48543	4.28635	-6.92504	3.74574	FALSE	FALSE	FALSE	FALSE	TRUE	FALSE	-2.32501	0.00043987	0.00096045	FALSE	FALSE
P0DPH7	TUBA3C	11	6.27189	5.8717	6.32193	8.60828	6.47591	8.85616	FALSE	FALSE	FALSE	FALSE	FALSE	FALSE	-2.3526	0.000295697	0.000703759	FALSE	TRUE
P46782	RPS5	2	0.184425	0.852331	-0.0588937	2.99417	0.399096	3.32193	FALSE	FALSE	FALSE	FALSE	FALSE	FALSE	-2.37781	0.00447496	0.00744783	FALSE	FALSE
P06576	ATP5F1B	7	0.295456	0.0351947	0.485427	2.87131	0.621488	2.96438	FALSE	FALSE	FALSE	FALSE	FALSE	FALSE	-2.42137	0.000242447	0.000601066	FALSE	FALSE
Q9Y383	LUC7L2	2	-1.67284	-1.07914	-1.64386	0.964424	-0.625152	1.66482	FALSE	FALSE	FALSE	FALSE	FALSE	FALSE	-2.42959	0.000824048	0.0016481	FALSE	FALSE
P07437	TUBB	9	4.72048	8.24093	8.78136	10.8047	6.52838	11.7375	FALSE	FALSE	FALSE	FALSE	FALSE	FALSE	-2.4426	0.23723	0.267586	FALSE	TRUE
P08670	VIM	30	8.78434	9.3091	9.22882	11.8047	10.1018	11.8371	FALSE	FALSE	FALSE	FALSE	FALSE	FALSE	-2.49675	0.000270586	0.000657136	FALSE	FALSE
P07196	NEFL	38	11.1211	11.0349	11.5118	13.9891	10.7799	14.0799	FALSE	FALSE	FALSE	FALSE	FALSE	FALSE	-2.58013	0.000436657	0.00096045	FALSE	FALSE
P25705	ATP5F1A	7	0.125531	-0.187198	0.748461	3.02332	0.721024	3.57909	FALSE	FALSE	FALSE	FALSE	FALSE	FALSE	-2.60582	0.00320052	0.0054023	FALSE	FALSE
Q8IYB3	SRRM1	4	-2.05344	-4.80335	-1.32193	0.838893	-0.463401	0.573185	FALSE	TRUE	FALSE	FALSE	FALSE	FALSE	-2.65314	0.0118707	0.0179951	FALSE	FALSE
P60709	ACTB	9	3.61738	3.96481	3.63227	6.40183	2.51457	6.74574	FALSE	FALSE	FALSE	FALSE	FALSE	FALSE	-2.66243	5.59098e-05	0.000179818	FALSE	TRUE
P62736	ACTA2	2	1	0.964805	-0.120294	3.46692	-4.72041	4.2123	FALSE	FALSE	FALSE	FALSE	TRUE	FALSE	-2.66627	0.00738399	0.0116383	FALSE	FALSE
A6NHL2	TUBAL3	3	0.628031	1.3153	1.1635	4.16082	-4.94226	4.30423	FALSE	FALSE	FALSE	FALSE	TRUE	FALSE	-2.85429	0.000669948	0.00137455	FALSE	FALSE
P68104	EEF1A1	4	-1	-1.13989	-0.184425	2.33366	-0.222392	2.82236	FALSE	FALSE	FALSE	FALSE	FALSE	FALSE	-2.87645	0.00228793	0.00413036	FALSE	FALSE
P04350	TUBB4A	13	3.72048	3.13473	3.76553	6.65559	5.38399	6.90101	FALSE	FALSE	FALSE	FALSE	FALSE	FALSE	-2.92358	0.000284413	0.000683739	FALSE	FALSE
P12277	CKB	3	-2.2578	-3.8717	-5.59685	-0.187579	-4.09849	1.42381	FALSE	FALSE	TRUE	FALSE	TRUE	FALSE	-2.95469	0.141725	0.17477	FALSE	FALSE
Q13885	TUBB2A	7	3.03242	3.42424	3.1375	6.22495	3.72102	6.49576	FALSE	FALSE	FALSE	FALSE	FALSE	FALSE	-2.96697	4.60215e-05	0.000154269	FALSE	TRUE
Q9P0M6	MACROH2A2	2	-4.32193	-3.83665	-4.77992	-0.0117295	-3.88871	-1.27009	FALSE	TRUE	FALSE	FALSE	TRUE	FALSE	-3.04257	0.00267807	0.00458548	FALSE	FALSE
Q15149	PLEC	24	-1.65208	-0.656683	0.214125	2.93405	0.0771679	3.91857	FALSE	FALSE	FALSE	FALSE	FALSE	FALSE	-3.19416	0.019861	0.0284754	FALSE	FALSE
Q00610	CLTC	5	-1.42381	-2.70464	-3.50635	2.18682	-0.0984037	-0.0356239	FALSE	TRUE	FALSE	FALSE	FALSE	FALSE	-3.2292	0.0137456	0.0205752	FALSE	FALSE
P26378	ELAVL4	4	-0.552541	-0.897691	-0.473931	2.77178	-4.93583	2.82236	FALSE	FALSE	FALSE	FALSE	TRUE	FALSE	-3.24645	3.9569e-05	0.000138491	FALSE	FALSE
A6NNZ2	TUBB8B	6	3.61738	3.28673	3.63227	6.94932	3.42884	7.06766	FALSE	FALSE	FALSE	FALSE	FALSE	FALSE	-3.3241	1.65324e-05	7.56676e-05	FALSE	FALSE
P43243	MATR3	5	-3.1375	-4.64343	-2.75633	0.964424	0.273565	-0.450661	FALSE	FALSE	FALSE	FALSE	FALSE	FALSE	-3.77486	0.00292899	0.00497928	FALSE	FALSE
Q16891	IMMT	9	-3.34169	-3.59159	-2.4112	3.05189	1.45799	2.2863	TRUE	FALSE	FALSE	FALSE	FALSE	FALSE	-5.38022	0.000203474	0.000520717	FALSE	FALSE

## Sheet: 3. ANO8_NPC
Supplementary PPI-Table 3. For header description see the overview sheet
accession_number	gene	uniq_peps	sample1	sample2	sample3	control1	control2	control3	sample1_imp	sample2_imp	sample3_imp	control1_imp	control2_imp	control3_imp	logFC	pvalue	FDR	significant	InWeb
O76024	WFS1	18	9.0329	8.19134	8.28771	-2.61381	-3.55046	-3.8155	FALSE	FALSE	FALSE	TRUE	TRUE	TRUE	11.8306	1.96701e-07	2.45877e-05	TRUE	FALSE
Q9HCE9	ANO8	24	5.17754	4.50413	5.53138	-2.89203	-2.88992	-3.65174	FALSE	FALSE	FALSE	TRUE	TRUE	TRUE	8.21558	1.11484e-06	6.96773e-05	TRUE	FALSE
Q7L099	RUFY3	6	4.63005	-4.07401	4.67948	-2.907	-2.99391	-4.09262	FALSE	TRUE	FALSE	TRUE	TRUE	TRUE	7.53921	1.41779e-05	0.000443059	TRUE	FALSE
O75146	HIP1R	28	4.60204	3.37638	4.27612	-3.97155	-2.93761	-3.3257	FALSE	FALSE	FALSE	TRUE	TRUE	TRUE	7.49647	9.89318e-06	0.000412216	TRUE	FALSE
Q5SGD2	PPM1L	7	1.92961	0.253757	2.16993	-3.35402	-4.09976	-3.27061	FALSE	FALSE	FALSE	TRUE	TRUE	TRUE	5.2112	6.61936e-05	0.00137903	TRUE	FALSE
P06576	ATP5F1B	10	1.73697	1.20645	0.523562	-2.86632	-2.46758	-2.90268	FALSE	FALSE	FALSE	TRUE	TRUE	TRUE	3.95192	4.4548e-05	0.0011137	TRUE	FALSE
Q96CX2	KCTD12	7	1.91146	-0.115477	1	-2.19617	-2.05656	-4.11947	FALSE	FALSE	FALSE	TRUE	TRUE	TRUE	3.72273	0.00631218	0.0358647	TRUE	FALSE
P09874	PARP1	10	0.929611	-1.56294	0.0874628	-3.81045	-3.79693	-3.0372	FALSE	FALSE	FALSE	TRUE	TRUE	FALSE	3.63554	0.000530156	0.00736328	TRUE	FALSE
Q70UQ0	IKBIP	8	1.91146	-0.893085	0.523562	-2.89308	-2.66109	-2.65538	FALSE	FALSE	FALSE	TRUE	TRUE	TRUE	3.26007	0.000205582	0.00367111	TRUE	FALSE
Q6ZWB6	KCTD8	7	0.965235	-0.70044	-0.29956	-2.4703	-2.55978	-4.74032	FALSE	FALSE	FALSE	TRUE	TRUE	TRUE	3.23292	0.00686643	0.0373176	TRUE	FALSE
P06748	NPM1	2	0.251539	-3.90242	-0.192645	-3.1277	-3.81131	-3.25874	FALSE	TRUE	FALSE	TRUE	FALSE	TRUE	3.0879	0.0010924	0.0118773	TRUE	FALSE
P49916	LIG3	10	1.69515	-1.24101	1.72792	-4.02911	-0.697971	-1.87447	FALSE	FALSE	FALSE	TRUE	FALSE	FALSE	2.92787	0.0623824	0.173285	FALSE	FALSE
P46779	RPL28	2	-0.392317	-3.22019	-0.415037	-2.95149	-4.141	-4.12301	FALSE	TRUE	FALSE	TRUE	TRUE	TRUE	2.92329	0.0022759	0.0177805	TRUE	FALSE
Q8WYP3	RIN2	8	0.192645	-0.241008	1.12928	-2.30912	-1.29082	-3.98342	FALSE	FALSE	FALSE	TRUE	TRUE	TRUE	2.84344	0.00923357	0.0480915	TRUE	FALSE
Q9UQ35	SRRM2	7	0.36257	-0.612977	-1.29956	-4.75918	-1.73039	-3.35564	FALSE	FALSE	FALSE	TRUE	FALSE	TRUE	2.76508	0.0213272	0.0829969	TRUE	FALSE
O15085	ARHGEF11	7	0.415037	-3.47375	-0.798366	-2.70706	-4.13499	-3.47199	FALSE	TRUE	FALSE	TRUE	TRUE	TRUE	2.53447	0.0219112	0.0829969	TRUE	FALSE
Q99996	AKAP9	10	0.308122	-2.89308	-4	-6.76641	-4.51175	-2.84343	FALSE	FALSE	FALSE	FALSE	FALSE	TRUE	2.51221	0.226733	0.405045	FALSE	FALSE
P25705	ATP5F1A	9	1.79751	-4.8129	1.24793	-0.859522	-1.54597	-2.05988	FALSE	TRUE	FALSE	FALSE	FALSE	TRUE	2.41277	0.0159094	0.0685751	TRUE	FALSE
Q8TEW0	PARD3	8	0	-1.47036	-3.074	-3.30559	-3.48556	-3.58454	FALSE	TRUE	FALSE	TRUE	TRUE	TRUE	1.98819	0.00539704	0.0337315	TRUE	FALSE
P46783	RPS10	3	0.36257	0.253757	0.523562	-1.57002	-1.0199	-2.08092	FALSE	FALSE	FALSE	FALSE	FALSE	FALSE	1.94995	0.00114022	0.0118773	TRUE	FALSE
P23246	SFPQ	10	2.92961	-3.70233	0.954196	-1.52695	-0.697971	-0.533432	FALSE	TRUE	FALSE	FALSE	FALSE	FALSE	1.8735	0.0291334	0.101158	FALSE	FALSE
P18887	XRCC1	4	0.36257	-4.2175	-1.27753	-4.24549	-1.85295	-4.09278	FALSE	TRUE	FALSE	TRUE	TRUE	TRUE	1.74681	0.211701	0.405045	FALSE	FALSE
P62917	RPL8	4	-1.69188	-2.34994	0.459432	-3.4509	-3.0701	-3.41804	FALSE	FALSE	FALSE	TRUE	TRUE	TRUE	1.62119	0.0113873	0.0563435	TRUE	FALSE
Q8IV08	PLD3	2	1.16227	-3.35167	0.459432	-2.44448	-0.867896	-1.02647	FALSE	TRUE	FALSE	FALSE	FALSE	FALSE	1.47114	0.146715	0.321889	FALSE	FALSE
O43602	DCX	2	-2.52748	-2.13972	-2.23447	-2.70873	-3.65926	-3.60569	TRUE	FALSE	FALSE	TRUE	TRUE	TRUE	1.14536	0.0325107	0.105986	FALSE	FALSE
Q9UI36	DACH1	2	-3.448	-1.11548	-1.54057	-3.13127	-2.48938	-2.49303	TRUE	FALSE	FALSE	TRUE	FALSE	TRUE	1.05654	0.0777049	0.202356	FALSE	FALSE
P35625	TIMP3	2	-1.62678	-2.11548	-3.48544	-2.82351	-3.67818	-3.27647	FALSE	FALSE	TRUE	TRUE	TRUE	TRUE	0.962181	0.139087	0.316107	FALSE	FALSE
P52926	HMGA2	2	-4.12928	-2.46445	-3	-3.02945	-4.98819	-4.45943	FALSE	TRUE	FALSE	FALSE	FALSE	FALSE	0.961113	0.305524	0.483424	FALSE	FALSE
P17096	HMGA1	3	-1.66985	-4.63129	-1.29956	-3.38057	-2.47518	-2.80888	FALSE	TRUE	FALSE	TRUE	TRUE	TRUE	0.952147	0.168255	0.356472	FALSE	FALSE
P62847	RPS24	4	-0.0703893	0	0.0874628	0.514874	-0.867896	-2.81789	FALSE	FALSE	FALSE	FALSE	FALSE	FALSE	0.873593	0.0532226	0.1584	FALSE	FALSE
P62750	RPL23A	3	0.465664	0.469485	0.392317	-0.424585	1.21957	-0.355095	FALSE	FALSE	FALSE	FALSE	FALSE	FALSE	0.793859	0.0189353	0.0763519	TRUE	FALSE
Q9NV79	PCMTD2	4	0.251539	-4.75745	0.169925	-0.0598205	-1.23563	-4.79657	FALSE	TRUE	FALSE	FALSE	FALSE	TRUE	0.585347	0.763203	0.861426	FALSE	FALSE
P62701	RPS4X	7	1.73697	0.509014	2.12928	0.955446	1.45403	1	FALSE	FALSE	FALSE	FALSE	FALSE	FALSE	0.548071	0.146781	0.321889	FALSE	FALSE
P84098	RPL19	2	0.607683	-2.73697	-0.540568	-1.40496	-0.38247	-1.974	FALSE	FALSE	FALSE	FALSE	FALSE	FALSE	0.493937	0.586677	0.756026	FALSE	FALSE
P05387	RPLP2	4	1.71621	-1.57942	-0.29956	-0.9997	-0.575115	-0.736966	FALSE	FALSE	FALSE	FALSE	FALSE	FALSE	0.471091	0.28739	0.460562	FALSE	FALSE
O60814	H2BC12	5	5.26946	5.25084	4.84549	4.6733	5.40823	1.62803	FALSE	FALSE	FALSE	FALSE	FALSE	FALSE	0.448693	0.224356	0.405045	FALSE	FALSE
P48681	NES	15	1.81714	-3.037	0.0874628	-1.80705	0	0.306103	FALSE	TRUE	FALSE	FALSE	FALSE	FALSE	0.399133	0.732044	0.855192	FALSE	FALSE
P62081	RPS7	6	1.8365	1	1.61471	1.35137	1.65567	-2.45943	FALSE	FALSE	FALSE	FALSE	FALSE	FALSE	0.39723	0.457338	0.635192	FALSE	FALSE
Q9HCM4	EPB41L5	2	-0.932886	-2.32193	-1.19265	-1.85952	0.591535	-5.04852	FALSE	FALSE	FALSE	FALSE	FALSE	TRUE	0.377271	0.674026	0.802411	FALSE	FALSE
P02647	APOA1	3	-2.42884	-2.34994	-4.02701	-2.66158	-3.33278	-3.1616	FALSE	FALSE	TRUE	TRUE	TRUE	TRUE	0.344151	0.51426	0.698723	FALSE	FALSE
P62861	FAU	3	7.339	6.11334	6.96578	6.6733	7.36092	5.38606	FALSE	FALSE	FALSE	FALSE	FALSE	FALSE	0.332615	0.63083	0.773076	FALSE	FALSE
P19474	TRIM21	9	3.32193	2.08092	3.02237	2.97431	3.21957	-2.56413	FALSE	FALSE	FALSE	FALSE	FALSE	FALSE	0.330146	0.651536	0.790699	FALSE	FALSE
P02042	HBD	2	-2.28798	-4.45748	-1.62149	-3.49006	-2.26966	-2.78382	FALSE	TRUE	FALSE	TRUE	TRUE	TRUE	0.28471	0.707522	0.834342	FALSE	FALSE
P62829	RPL23	2	1.8365	0.823122	1.16993	1.51487	0.832543	0.862496	FALSE	FALSE	FALSE	FALSE	FALSE	FALSE	0.206545	0.614697	0.760764	FALSE	FALSE
P62244	RPS15A	2	-0.0703893	-3.31717	-1.03653	-0.0752505	-1.14543	-3.80845	FALSE	TRUE	FALSE	FALSE	FALSE	TRUE	0.201683	0.899491	0.93697	FALSE	FALSE
Q9NYF8	BCLAF1	2	-2.32193	-4.11548	-2.92961	-3.19325	-2.38247	-4.08147	FALSE	FALSE	FALSE	TRUE	FALSE	TRUE	0.0967251	0.916877	0.942187	FALSE	FALSE
P61254	RPL26	4	0.817136	-4.05258	0.392317	0.514874	0.717066	-4.35908	FALSE	TRUE	FALSE	FALSE	FALSE	TRUE	0.0946719	0.95932	0.967056	FALSE	FALSE
P24539	ATP5PB	2	-1.09954	-4.88692	-3.074	-3.10018	-2.4347	-3.93178	FALSE	TRUE	FALSE	TRUE	TRUE	TRUE	0.0817995	0.927112	0.942187	FALSE	FALSE
P42766	RPL35	6	5.8365	4.86942	6.3443	5.6733	6.00862	5.25481	FALSE	FALSE	FALSE	FALSE	FALSE	FALSE	0.0690062	0.87939	0.931557	FALSE	FALSE
P62841	RPS15	2	-2.01381	-3.80688	-1.03653	-1.25686	-0.635236	-5.64386	FALSE	TRUE	FALSE	FALSE	FALSE	FALSE	0.0414183	0.97803	0.97803	FALSE	FALSE
P62241	RPS8	5	0.514573	-1	-0.415037	-0.188145	-0.38247	-0.571906	FALSE	FALSE	FALSE	FALSE	FALSE	FALSE	-0.0341587	0.925523	0.942187	FALSE	FALSE
P83731	RPL24	3	0.736966	-0.530515	0.70044	0.514874	0.0955777	0.757799	FALSE	FALSE	FALSE	FALSE	FALSE	FALSE	-0.0555381	0.89303	0.93697	FALSE	FALSE
P39019	RPS19	5	2.17754	2.20645	2.06609	2.29248	2.0863	2.24101	FALSE	FALSE	FALSE	FALSE	FALSE	FALSE	-0.0565703	0.77222	0.861852	FALSE	FALSE
O00488	ZNF593	5	1.3356	0.854149	1.55459	1.46241	1.45403	1	FALSE	FALSE	FALSE	FALSE	FALSE	FALSE	-0.0573656	0.852973	0.927145	FALSE	FALSE
P11021	HSPA5	16	3.01707	1.94342	3.56986	2.6848	2.93946	3.42321	FALSE	FALSE	FALSE	FALSE	FALSE	FALSE	-0.0904799	0.834686	0.915226	FALSE	FALSE
P35637	FUS	2	-2.07039	-3.02237	-1.56704	-2.22209	-1.66626	-2.08092	FALSE	FALSE	FALSE	FALSE	FALSE	FALSE	-0.106053	0.820682	0.907834	FALSE	FALSE
P62273	RPS29	2	-0.691878	-3.9521	-0.707218	-0.592042	-0.666263	-0.736966	FALSE	TRUE	FALSE	FALSE	FALSE	FALSE	-0.106708	0.764946	0.861426	FALSE	FALSE
P01023	A2M	18	3.63005	3.52838	4.49185	3.48888	4.36092	4.18442	FALSE	FALSE	FALSE	FALSE	FALSE	FALSE	-0.127981	0.756363	0.861426	FALSE	FALSE
P06899	H2BC11	2	-0.584963	-2.76616	-0.29956	0.0294468	-3.53389	-0.137504	FALSE	TRUE	FALSE	FALSE	TRUE	FALSE	-0.167702	0.879163	0.931557	FALSE	FALSE
P05141	SLC25A5	3	-0.304855	-3.64656	-2.67807	-0.941984	-0.331844	-4.57774	FALSE	TRUE	FALSE	FALSE	FALSE	TRUE	-0.259305	0.873338	0.931557	FALSE	FALSE
P16401	H1-5	3	3.8365	2.70895	2.78136	2.75191	3.41751	4.0163	FALSE	FALSE	FALSE	FALSE	FALSE	FALSE	-0.286303	0.613436	0.760764	FALSE	FALSE
P62753	RPS6	4	1.25154	0.0544478	0.584963	1.09984	0.832543	0.742202	FALSE	FALSE	FALSE	FALSE	FALSE	FALSE	-0.306506	0.334624	0.503952	FALSE	FALSE
P04908	H2AC8	3	4.7625	3.94342	5.27612	6.43884	4.97759	3.34792	FALSE	FALSE	FALSE	FALSE	FALSE	FALSE	-0.316682	0.670794	0.802411	FALSE	FALSE
P52272	HNRNPM	6	0.652077	-1.48321	1.42626	1.09984	1.30203	0.466568	FALSE	FALSE	FALSE	FALSE	FALSE	FALSE	-0.333479	0.524989	0.70563	FALSE	FALSE
P63173	RPL38	4	0.817136	0.157541	-0.0931094	0.877444	1.30203	-3.27754	FALSE	FALSE	FALSE	FALSE	FALSE	TRUE	-0.342097	0.559558	0.730597	FALSE	FALSE
P60709	ACTB	11	3.45317	3.01381	3.49185	3.8368	3.91346	3.18442	FALSE	FALSE	FALSE	FALSE	FALSE	FALSE	-0.346128	0.255655	0.424088	FALSE	FALSE
P31943	HNRNPH1	3	0.308122	-0.176878	0.459432	0.614409	-0.38247	1.12553	FALSE	FALSE	FALSE	FALSE	FALSE	FALSE	-0.355856	0.404513	0.587956	FALSE	FALSE
P23396	RPS3	10	3.51457	3.08092	3.56986	3.72989	3.50714	4.06413	FALSE	FALSE	FALSE	FALSE	FALSE	FALSE	-0.378604	0.226825	0.405045	FALSE	FALSE
P68104	EEF1A1	8	2.73697	1.6746	3.02237	3.35137	2.88699	2.93289	FALSE	FALSE	FALSE	FALSE	FALSE	FALSE	-0.408925	0.225894	0.405045	FALSE	FALSE
P61353	RPL27	2	-1.07039	-4.14717	-2.32193	-1.80705	-0.867896	-3.56155	FALSE	TRUE	FALSE	FALSE	FALSE	TRUE	-0.434328	0.761137	0.861426	FALSE	FALSE
P62277	RPS13	3	1.71621	-3.69616	2.06609	2.13378	2.1765	0.540568	FALSE	TRUE	FALSE	FALSE	FALSE	FALSE	-0.456326	0.594873	0.758766	FALSE	FALSE
P42166	TMPO	3	0.514573	-3.30604	-2	-1.97055	-1.23563	-1.38904	FALSE	TRUE	FALSE	FALSE	FALSE	FALSE	-0.468183	0.428624	0.608841	FALSE	FALSE
P67809	YBX1	5	0.308122	-1.97797	0	-0.0294468	0.717066	0.172837	FALSE	FALSE	FALSE	FALSE	FALSE	FALSE	-0.504918	0.323518	0.493168	FALSE	FALSE
P38646	HSPA9	14	3.73697	3.83094	3.90689	4.35137	3.91346	4.8625	FALSE	FALSE	FALSE	FALSE	FALSE	FALSE	-0.526465	0.065677	0.17847	FALSE	FALSE
P08708	RPS17	4	2.38904	1.25376	1.35755	2.79498	2.45403	1.34792	FALSE	FALSE	FALSE	FALSE	FALSE	FALSE	-0.532195	0.356723	0.530838	FALSE	FALSE
P62851	RPS25	5	3.6845	3.20645	3.56986	3.8368	3.77596	4.44746	FALSE	FALSE	FALSE	FALSE	FALSE	FALSE	-0.533139	0.108241	0.260194	FALSE	FALSE
P68363	TUBA1B	2	-1.48543	-3.83275	-1.01815	-1.22209	-0.730393	-0.923379	FALSE	TRUE	FALSE	FALSE	FALSE	FALSE	-0.538289	0.258212	0.424088	FALSE	FALSE
P46781	RPS9	5	1.16227	-3.40441	0.906891	1.02945	1.52442	-0.874469	FALSE	TRUE	FALSE	FALSE	FALSE	FALSE	-0.611426	0.613195	0.760764	FALSE	FALSE
P11142	HSPA8	16	3.17754	2.86942	3.78136	3.06507	4.15447	4.44746	FALSE	FALSE	FALSE	FALSE	FALSE	FALSE	-0.612896	0.255446	0.424088	FALSE	FALSE
P35268	RPL22	2	-1.54432	-2.18948	-3	-0.807054	-3.05759	-1.02647	FALSE	FALSE	FALSE	FALSE	TRUE	FALSE	-0.614228	0.469541	0.644974	FALSE	FALSE
P47914	RPL29	2	1.98272	0.971986	1.42626	1.75191	2.48966	2.34792	FALSE	FALSE	FALSE	FALSE	FALSE	FALSE	-0.736173	0.121876	0.287443	FALSE	FALSE
P01871	IGHM	7	-0.14439	0.106915	1.58496	0.877444	0.939458	0.726435	FALSE	FALSE	FALSE	FALSE	FALSE	FALSE	-0.740781	0.0286827	0.101158	FALSE	FALSE
P61978	HNRNPK	2	-1.85626	-3.43741	-2.46395	-2.36648	-0.356935	-2.78298	FALSE	FALSE	FALSE	FALSE	FALSE	TRUE	-0.750407	0.414606	0.595699	FALSE	FALSE
P11940	PABPC1	4	-0.807355	-3.54184	-1.29956	-1.57002	-0.697971	-0.389042	FALSE	TRUE	FALSE	FALSE	FALSE	FALSE	-0.756535	0.313363	0.483585	FALSE	FALSE
P62805	H4C16	7	5.37255	4.90689	5.45121	6.00673	6.62396	4.8625	FALSE	FALSE	FALSE	FALSE	FALSE	FALSE	-0.763106	0.0823617	0.210106	FALSE	FALSE
O60812	HNRNPCL1	5	2.92961	2.32193	0.392317	2.63826	1.71707	3.62803	FALSE	FALSE	FALSE	FALSE	FALSE	FALSE	-0.779832	0.451507	0.634139	FALSE	FALSE
P62913	RPL11	3	3.57347	1.92892	3.56986	2.77361	4.45403	4.18442	FALSE	FALSE	FALSE	FALSE	FALSE	FALSE	-0.779942	0.257353	0.424088	FALSE	FALSE
P62857	RPS28	2	0.965235	-4.72167	0.0874628	0.877444	1.21957	0	FALSE	TRUE	FALSE	FALSE	FALSE	FALSE	-0.780642	0.312904	0.483585	FALSE	FALSE
P0DMV8	HSPA1A	4	0.85561	0.157541	1.04439	0.877444	2.30203	1.24101	FALSE	FALSE	FALSE	FALSE	FALSE	FALSE	-0.787645	0.153781	0.331425	FALSE	FALSE
P08670	VIM	14	3.01707	-4.9626	1.2854	2.35137	1.59154	2.29546	FALSE	TRUE	FALSE	FALSE	FALSE	FALSE	-0.794134	0.175006	0.364597	FALSE	FALSE
P62269	RPS18	14	6.49947	6.33573	5.96578	6.81081	6.8803	7.64386	FALSE	FALSE	FALSE	FALSE	FALSE	FALSE	-0.844254	0.058126	0.166514	FALSE	FALSE
Q06033	ITIH3	2	-2.39232	-4.37077	-3.62149	-2.95784	-2.91734	-1.74764	FALSE	TRUE	FALSE	TRUE	TRUE	TRUE	-0.920587	0.235248	0.41417	FALSE	FALSE
Q15370	ELOB	4	-0.584963	-0.70044	-3.56016	-0.756428	1.59154	-2.88928	FALSE	FALSE	TRUE	FALSE	FALSE	TRUE	-0.930461	0.561099	0.730597	FALSE	FALSE
P62266	RPS23	4	3.78759	3.57568	4.17991	4.48888	5.20892	4.66985	FALSE	FALSE	FALSE	FALSE	FALSE	FALSE	-0.941488	0.0327147	0.105986	FALSE	FALSE
P62249	RPS16	7	3.63005	2.86942	3.40939	4.35137	4.54149	3.84435	FALSE	FALSE	FALSE	FALSE	FALSE	FALSE	-0.942787	0.0390722	0.119123	FALSE	FALSE
P07197	NEFM	18	3.01707	1.63941	2.14975	3.09984	3.03899	3.21299	FALSE	FALSE	FALSE	FALSE	FALSE	FALSE	-0.967499	0.00617056	0.0358647	FALSE	FALSE
A6NNZ2	TUBB8B	3	0.514573	-1	1.08746	1.75191	1.45403	1.24101	FALSE	FALSE	FALSE	FALSE	FALSE	FALSE	-0.967856	0.0330677	0.105986	FALSE	FALSE
Q8IYB1	MB21D2	5	-0.807355	-0.612977	-1.89566	0.514874	-0.212545	-0.652077	FALSE	FALSE	FALSE	FALSE	FALSE	FALSE	-0.988749	0.138452	0.316107	FALSE	FALSE
Q06830	PRDX1	4	-1.62678	-2.63277	-0.540568	0.292481	0.591535	-2.70286	FALSE	TRUE	FALSE	FALSE	FALSE	TRUE	-0.998986	0.392584	0.577329	FALSE	FALSE
P02649	APOE	2	-3.54432	-2.66482	-4.03041	-3.15498	-0.867896	-3.0189	FALSE	FALSE	TRUE	FALSE	FALSE	TRUE	-1.00704	0.240267	0.417129	FALSE	FALSE
P60866	RPS20	2	1.98272	1.32193	1.35755	2.32223	2.48966	2.49476	FALSE	FALSE	FALSE	FALSE	FALSE	FALSE	-1.0192	0.00267248	0.0196506	FALSE	FALSE
P62263	RPS14	3	-0.0703893	-3.91724	0.523562	1.09984	1.03899	-0.257798	FALSE	TRUE	FALSE	FALSE	FALSE	FALSE	-1.07724	0.20947	0.405045	FALSE	FALSE
Q16352	INA	9	1.87447	0.343954	1.2854	1.91697	2.77596	2.06413	FALSE	FALSE	FALSE	FALSE	FALSE	FALSE	-1.08441	0.0586128	0.166514	FALSE	FALSE
Q14498	RBM39	4	-1.07039	-1.51457	-1.46395	-2.33525	1.03899	-0.16665	FALSE	FALSE	FALSE	TRUE	FALSE	FALSE	-1.18295	0.0347813	0.108692	FALSE	FALSE
P0DPH7	TUBA3C	6	2.92961	-2.93909	3.02237	3.30743	4.26139	2.62803	FALSE	TRUE	FALSE	FALSE	FALSE	FALSE	-1.23581	0.214852	0.405045	FALSE	FALSE
P51991	HNRNPA3	3	0.251539	-1.64733	-0.862496	0.707519	1.38003	-0.611435	FALSE	FALSE	FALSE	FALSE	FALSE	FALSE	-1.2448	0.22564	0.405045	FALSE	FALSE
P07437	TUBB	5	2.92961	1.08092	1.16993	2.5655	2.38003	2.7885	FALSE	FALSE	FALSE	FALSE	FALSE	FALSE	-1.24896	0.00512515	0.0337181	FALSE	FALSE
P22061	PCMT1	12	3.01707	2.08092	3.22882	3.61441	4.36092	4.11042	FALSE	FALSE	FALSE	FALSE	FALSE	FALSE	-1.25298	0.0228567	0.0840318	FALSE	FALSE
Q9NZI8	IGF2BP1	8	1.71621	-4.94934	0.906891	1.95545	2.21957	-2.50337	FALSE	TRUE	FALSE	FALSE	FALSE	FALSE	-1.30111	0.553528	0.730597	FALSE	FALSE
P07196	NEFL	7	3.01707	0.621488	0.643856	2.81604	3.77596	1.62803	FALSE	FALSE	FALSE	FALSE	FALSE	FALSE	-1.31254	0.210332	0.405045	FALSE	FALSE
Q9Y383	LUC7L2	2	0.131245	-0.115477	0.0874628	1.51487	0.591535	1.44746	FALSE	FALSE	FALSE	FALSE	FALSE	FALSE	-1.32376	0.00223743	0.0177805	FALSE	FALSE
P15880	RPS2	5	1.22239	-3.65566	-1	1.09984	1.1321	-0.736966	FALSE	TRUE	FALSE	FALSE	FALSE	FALSE	-1.49854	0.18814	0.385532	FALSE	FALSE
P46821	MAP1B	15	1.51457	-0.378512	-0.29956	1.61441	2.03899	1.24101	FALSE	FALSE	FALSE	FALSE	FALSE	FALSE	-1.57268	0.0147951	0.0660497	FALSE	FALSE
P09651	HNRNPA1	8	1.75743	-0.115477	1	2.5655	2.55837	2.7885	FALSE	FALSE	FALSE	FALSE	FALSE	FALSE	-1.63748	0.000769242	0.00961552	FALSE	FALSE
Q00839	HNRNPU	6	0	-1.37851	-0.878985	0.707519	0.832543	0.862496	FALSE	FALSE	FALSE	FALSE	FALSE	FALSE	-1.67982	0.00149499	0.0133481	FALSE	FALSE
A6NE02	BTBD17	2	-0.807355	-1.57942	-5.38008	-0.83305	0.591535	0	FALSE	FALSE	TRUE	FALSE	FALSE	FALSE	-1.82307	0.0680711	0.18104	FALSE	FALSE
Q86V81	ALYREF	2	-2.58496	-4.8063	-3.8625	-1.44448	-1.18982	-3.08092	FALSE	TRUE	FALSE	FALSE	FALSE	FALSE	-1.84618	0.100067	0.245262	FALSE	FALSE
P04350	TUBB4A	4	0.817136	-1.45251	-0.736966	0.794982	1.59154	1.7885	FALSE	FALSE	FALSE	FALSE	FALSE	FALSE	-1.99111	0.0117194	0.0563435	FALSE	FALSE
Q86YT6	MIB1	2	-4.86625	-3.93007	-4.47393	-2.22209	-3.10236	-1.9678	FALSE	TRUE	FALSE	FALSE	FALSE	TRUE	-1.99267	0.0136297	0.0631006	FALSE	FALSE
P38159	RBMX	4	-0.932886	-4.23637	-3.32193	-0.505885	0	-1.87447	FALSE	TRUE	FALSE	FALSE	FALSE	FALSE	-2.05119	0.0843313	0.210828	FALSE	FALSE
P22626	HNRNPA2B1	6	0.251539	-2.3176	0.321928	1.8368	2.41751	2.12553	FALSE	TRUE	FALSE	FALSE	FALSE	FALSE	-2.12938	0.00145942	0.0133481	FALSE	FALSE
P10412	H1-4	4	3.73697	-4.46273	4.53138	2.59016	5.09789	6.41709	FALSE	TRUE	FALSE	FALSE	FALSE	FALSE	-2.47537	0.261238	0.424088	FALSE	FALSE
Q9NP64	ZCCHC17	4	-1.2713	-2.42514	-0.540568	0.877444	1.99008	0.522421	FALSE	TRUE	FALSE	FALSE	FALSE	FALSE	-2.54232	0.0167711	0.0698794	FALSE	FALSE
Q15717	ELAVL1	2	-3.54432	-3.55296	-3.8625	-0.970553	-0.282934	-0.827163	FALSE	TRUE	FALSE	FALSE	FALSE	FALSE	-2.91303	0.000272734	0.00426146	FALSE	FALSE
P27694	RPA1	5	-0.932886	-3.35598	-2.27753	0.514874	1.83254	0.847997	FALSE	TRUE	FALSE	FALSE	FALSE	FALSE	-3.25394	0.00385364	0.0267614	FALSE	FALSE

## Sheet: 4. ANO8_ExN
Supplementary PPI-Table 4. For header description see the overview sheet
accession_number	gene	uniq_peps	sample1	sample2	sample3	control1	control2	control3	sample1_imp	sample2_imp	sample3_imp	control1_imp	control2_imp	control3_imp	logFC	pvalue	FDR	significant	InWeb
O75146	HIP1R	44	7.60823	8.32193	8.23786	-1.95627	-4.31824	-4.37057	FALSE	FALSE	FALSE	TRUE	TRUE	TRUE	12.1099	5.75025e-08	1.1328e-05	TRUE	FALSE
Q9HCE9	ANO8	27	6.49576	7.04439	6.84667	-3.95082	-7.49292	-1.68603	FALSE	FALSE	FALSE	TRUE	TRUE	TRUE	10.7465	2.90438e-07	1.43041e-05	TRUE	FALSE
Q7L099	RUFY3	10	5.80987	5.85798	6.40779	-2.28011	-4.67352	-5.19654	FALSE	FALSE	FALSE	FALSE	TRUE	TRUE	10.6622	1.68268e-07	1.43041e-05	TRUE	FALSE
O76024	WFS1	5	2.98674	3.20163	3.37537	-2.40118	-6.04316	-5.50042	FALSE	FALSE	FALSE	TRUE	TRUE	TRUE	8.68818	5.57744e-07	2.19751e-05	TRUE	FALSE
P54284	CACNB3	8	3.45623	3.29278	3.45199	-4.09898	-4.92292	-4.77861	FALSE	FALSE	FALSE	TRUE	TRUE	TRUE	8.16962	2.29715e-07	1.43041e-05	TRUE	FALSE
P62258	YWHAE	5	0.118181	1.926	3.40136	-4.45792	-6.66332	-4.6204	FALSE	FALSE	FALSE	TRUE	TRUE	TRUE	7.06239	0.000716488	0.00784156	TRUE	FALSE
Q5SGD2	PPM1L	10	3.03047	4.03562	3.76393	-3.42278	-4.85072	-2.36438	FALSE	FALSE	FALSE	TRUE	TRUE	TRUE	7.03295	1.54148e-05	0.000433815	TRUE	FALSE
Q6ZWB6	KCTD8	4	1.48794	1	1.05344	-6.01958	-5.94918	-2.33646	FALSE	FALSE	FALSE	TRUE	TRUE	TRUE	6.95029	5.27631e-06	0.000173239	TRUE	FALSE
Q02641	CACNB1	3	0.549339	0.910733	1.05344	-4.39826	-4.82893	-6.21373	FALSE	FALSE	FALSE	TRUE	TRUE	TRUE	5.70275	2.71936e-05	0.000669642	TRUE	FALSE
O00305	CACNB4	3	1.60823	1.48543	0.747813	-3.44741	-5.38086	-3.79666	FALSE	FALSE	FALSE	TRUE	TRUE	TRUE	5.33148	6.87799e-05	0.00140998	TRUE	FALSE
O43491	EPB41L2	2	1.05184	1	1.98633	1.28758	-4.66747	-4.22014	FALSE	FALSE	FALSE	FALSE	TRUE	TRUE	5.29815	0.000116245	0.00190836	TRUE	FALSE
O15085	ARHGEF11	3	0.286304	-0.556393	0.811238	-4.1317	-5.84595	-4.71291	FALSE	FALSE	FALSE	TRUE	TRUE	TRUE	5.07724	0.000637389	0.00778612	TRUE	FALSE
P54289	CACNA2D1	6	0.549339	1.26303	0.61193	-2.8548	-4.58651	-4.22541	FALSE	FALSE	FALSE	FALSE	TRUE	TRUE	4.85826	7.15726e-05	0.00140998	TRUE	FALSE
Q7KZI7	MARK2	2	-0.742842	-1.12029	0.10497	0.612977	-5.58204	-5.19784	FALSE	FALSE	FALSE	FALSE	TRUE	TRUE	4.19306	0.00154048	0.0151737	TRUE	FALSE
P46779	RPL28	2	0.212304	1.1375	-0.204358	-3.93095	-0.584853	-4.74071	FALSE	FALSE	FALSE	TRUE	FALSE	TRUE	4.04869	0.0018677	0.0163286	TRUE	FALSE
Q96CX2	KCTD12	2	1.2863	-7.55044	-0.598637	-3.38999	-6.07457	-5.01742	FALSE	TRUE	FALSE	TRUE	TRUE	TRUE	3.83282	0.0460363	0.156365	FALSE	FALSE
Q8N350	CBARP	4	-0.335184	-0.184425	1.05344	-4.02601	-1.92094	-4.06711	FALSE	FALSE	FALSE	TRUE	TRUE	TRUE	3.69382	0.00118298	0.0122657	TRUE	FALSE
Q86UR5	RIMS1	5	-0.550197	-0.217591	8.14475	-2.67792	-3.84641	-3.68871	FALSE	FALSE	FALSE	TRUE	TRUE	TRUE	3.60296	0.00196295	0.0163286	TRUE	FALSE
P36542	ATP5F1C	3	1.48794	-1.64386	1.5009	-1.76553	-2.54438	-2.30269	FALSE	FALSE	FALSE	FALSE	TRUE	FALSE	3.35383	0.000462845	0.0060787	TRUE	FALSE
O75145	PPFIA3	2	-0.802963	-0.888969	-0.72792	-4.06182	-4.57277	-3.84341	FALSE	FALSE	FALSE	TRUE	TRUE	TRUE	3.25523	0.000671898	0.00778612	TRUE	FALSE
Q14244	MAP7	2	-2.18763	0.505891	-1.40599	-2.10561	-3.2354	-5.96868	FALSE	FALSE	FALSE	FALSE	FALSE	TRUE	2.74065	0.093903	0.255825	FALSE	FALSE
Q03001	DST	4	-0.83399	-2.05889	1.68147	-2.25964	-2.75478	-4.34662	FALSE	FALSE	FALSE	FALSE	FALSE	TRUE	2.71438	0.0452476	0.156365	FALSE	FALSE
P11233	RALA	2	-1.65711	-1	-1.82103	-4.44701	0.44162	-4.48872	FALSE	FALSE	FALSE	TRUE	FALSE	TRUE	2.62788	0.00406286	0.0266795	TRUE	FALSE
P31946	YWHAB	2	-6.54938	0.925999	-0.640458	-2.08521	-4.5288	-4.68845	TRUE	FALSE	FALSE	TRUE	TRUE	TRUE	2.61247	0.118263	0.298691	FALSE	FALSE
Q3KQU3	MAP7D1	7	0.134301	0.910733	1.84194	-1	-4.01781	-0.528251	FALSE	FALSE	FALSE	FALSE	FALSE	FALSE	2.57776	0.0283024	0.116158	FALSE	FALSE
Q9BT88	SYT11	3	0.423808	0.286881	-0.683526	-2.8056	-2.98924	-0.0587654	FALSE	FALSE	FALSE	TRUE	FALSE	FALSE	2.40272	0.00778814	0.0454468	TRUE	FALSE
Q15878	CACNA1E	8	-0.380272	-2.05889	1.5009	-3.32958	-1.94552	-3.0133	FALSE	FALSE	FALSE	TRUE	TRUE	TRUE	2.3827	0.0234394	0.100382	FALSE	FALSE
P46783	RPS10	3	-0.865699	-1.05889	-0.640458	-2.91754	-3.2354	-3.34117	FALSE	FALSE	FALSE	FALSE	FALSE	FALSE	2.30969	0.00186221	0.0163286	TRUE	FALSE
O15020	SPTBN2	3	-2.35755	1.1375	0.130061	-2.79468	-3.85431	-1.3218	FALSE	FALSE	FALSE	FALSE	FALSE	FALSE	2.2936	0.122749	0.299089	FALSE	FALSE
P06576	ATP5F1B	12	2.6368	3.3505	3.29445	2.04182	0.017812	0.815704	FALSE	FALSE	FALSE	FALSE	FALSE	FALSE	2.27812	0.00198928	0.0163286	TRUE	FALSE
P35580	MYH10	9	-5.54471	10.4512	8.48579	8.87832	0.0525774	-1.14123	TRUE	FALSE	FALSE	FALSE	FALSE	FALSE	2.17784	0.653759	0.76661	FALSE	FALSE
Q8WYP3	RIN2	4	-6.6226	-2.57347	0.401363	-3.99341	-6.2152	-3.84666	TRUE	FALSE	FALSE	TRUE	TRUE	TRUE	2.11133	0.18838	0.371109	FALSE	FALSE
P60880	SNAP25	2	-0.450661	-0.514573	-0.204358	0.338802	-4.45855	-2.46316	FALSE	FALSE	FALSE	FALSE	TRUE	FALSE	2.07326	0.00492027	0.0312675	TRUE	FALSE
P04406	GAPDH	4	-1.89812	1.1375	1.84194	0.40439	-1.53239	-3.81321	FALSE	FALSE	FALSE	FALSE	FALSE	TRUE	2.00751	0.292758	0.457724	FALSE	FALSE
P63027	VAMP2	2	0.964376	1	1.84194	-0.180572	-2.21731	-0.421336	FALSE	FALSE	FALSE	FALSE	TRUE	FALSE	1.99211	0.0078436	0.0454468	TRUE	FALSE
Q9ULH0	KIDINS220	2	-5.52978	-3.18442	-0.82103	-3.40939	-6.5757	-4.81692	TRUE	FALSE	FALSE	FALSE	TRUE	TRUE	1.75559	0.343651	0.501475	FALSE	FALSE
O00488	ZNF593	3	0.134301	-0.514573	-4.38894	-3.70632	-4.89878	-1.42134	FALSE	FALSE	TRUE	TRUE	TRUE	FALSE	1.75241	0.330881	0.493815	FALSE	FALSE
P11047	LAMC1	4	0.871267	1.37851	1.05344	-1.38702	-0.432849	-0.3218	FALSE	FALSE	FALSE	FALSE	FALSE	FALSE	1.73128	0.00355119	0.0249852	TRUE	FALSE
O75955	FLOT1	2	-2.35755	0.782409	-3.64523	-2.82443	-4.68394	-3.37522	FALSE	FALSE	TRUE	FALSE	TRUE	TRUE	1.55349	0.192181	0.37203	FALSE	FALSE
Q52MB2	CCDC184	2	5.77816	-3.97001	-3.52629	-3.086	-5.31037	-4.02515	FALSE	TRUE	FALSE	TRUE	TRUE	TRUE	1.50127	0.277791	0.444378	FALSE	FALSE
Q8IYB3	SRRM1	2	-0.187627	1.1375	1.17897	0.0824622	-1.16982	-1.05877	FALSE	FALSE	FALSE	FALSE	FALSE	FALSE	1.42499	0.0348183	0.136656	FALSE	FALSE
P61204	ARF3	2	-2.35755	-1.55639	-1.92057	-0.917538	-6.59191	-2.96566	FALSE	FALSE	FALSE	FALSE	TRUE	FALSE	1.02091	0.221684	0.408147	FALSE	FALSE
P61353	RPL27	2	-3.5502	-2.39593	-2.71	-1.28011	-4.65639	-4.2549	FALSE	FALSE	FALSE	FALSE	TRUE	TRUE	0.994825	0.277838	0.444378	FALSE	FALSE
Q9Y6K8	AK5	2	-4.4341	-4.1078	-2.49526	-6.01586	-3.08617	-4.8739	TRUE	FALSE	FALSE	TRUE	TRUE	TRUE	0.97959	0.451994	0.61363	FALSE	FALSE
Q9Y265	RUVBL1	4	-4.04483	-2.05889	-0.173332	0.436099	-5.47024	-4.05386	TRUE	FALSE	FALSE	FALSE	TRUE	TRUE	0.936984	0.646073	0.762134	FALSE	FALSE
O43602	DCX	5	0.664816	2.96347	2.6384	2.04182	1.00011	0.471749	FALSE	FALSE	FALSE	FALSE	FALSE	FALSE	0.917671	0.295346	0.458134	FALSE	FALSE
Q99569	PKP4	3	-3.87213	-3.13289	-1.92057	-3.01707	-5.07671	-3.34117	FALSE	FALSE	FALSE	FALSE	FALSE	FALSE	0.836453	0.443092	0.610414	FALSE	FALSE
Q9UQ35	SRRM2	5	-0.109624	-0.0291463	0.202817	-0.0430687	-0.695884	-3.84638	FALSE	FALSE	FALSE	FALSE	FALSE	TRUE	0.717289	0.133301	0.307723	FALSE	FALSE
P19474	TRIM21	10	3.74574	3.926	3.87941	4.06736	3.15211	2.6782	FALSE	FALSE	FALSE	FALSE	FALSE	FALSE	0.69825	0.0522748	0.168822	FALSE	FALSE
A6NE02	BTBD17	2	0.271805	0.163499	0.026967	0.270089	-5.07877	-0.528251	FALSE	FALSE	FALSE	FALSE	TRUE	FALSE	0.682368	0.156581	0.329405	FALSE	FALSE
Q14103	HNRNPD	2	-1.77259	-1.94342	-1.3356	0.640458	-3.41374	-2.34117	FALSE	FALSE	FALSE	FALSE	FALSE	FALSE	0.657227	0.279306	0.444378	FALSE	FALSE
P83731	RPL24	3	0.0853915	0.815575	0.841935	-0.280108	0.467615	-0.184296	FALSE	FALSE	FALSE	FALSE	FALSE	FALSE	0.579897	0.174267	0.350312	FALSE	FALSE
P34932	HSPA4	2	-2.18763	-1.05889	-0.920566	-0.387023	-4.22105	-1.92126	FALSE	FALSE	FALSE	FALSE	TRUE	FALSE	0.532432	0.515568	0.65107	FALSE	FALSE
P48047	ATP5PO	3	-5.67948	-3.38082	-0.301656	-0.280108	-5.83385	-4.80945	FALSE	FALSE	FALSE	FALSE	FALSE	TRUE	0.520484	0.834579	0.903363	FALSE	FALSE
Q15293	RCN1	4	-4.78981	-1.64386	0.841935	-2.66684	0.726349	-5.06298	TRUE	FALSE	FALSE	TRUE	FALSE	TRUE	0.47058	0.866083	0.922261	FALSE	FALSE
P50402	EMD	2	-5.32684	-1.25154	-1.3356	-6.00038	-4.2714	1.1807	TRUE	FALSE	FALSE	TRUE	TRUE	FALSE	0.466212	0.82798	0.901202	FALSE	FALSE
Q01082	SPTBN1	31	3.19319	3.80735	4.61638	3.62678	3.15211	3.26316	FALSE	FALSE	FALSE	FALSE	FALSE	FALSE	0.460086	0.22791	0.411911	FALSE	FALSE
Q9P286	PAK5	6	-0.742842	0.678072	1.5009	1.52725	-0.130287	-1.3218	FALSE	FALSE	FALSE	FALSE	FALSE	FALSE	0.453656	0.700396	0.806889	FALSE	FALSE
Q8N1A0	KRT222	2	-0.657112	-0.184425	0.130061	-0.5025	-0.880308	-0.528251	FALSE	FALSE	FALSE	FALSE	FALSE	FALSE	0.421489	0.274544	0.444378	FALSE	FALSE
P61764	STXBP1	2	-1.35755	-3.01159	-3.21696	-3.90029	-1.33974	-3.58339	FALSE	FALSE	FALSE	TRUE	FALSE	TRUE	0.412441	0.676412	0.783842	FALSE	FALSE
P62277	RPS13	3	2.57909	1.926	1.68147	1.9349	1.23012	1.79368	FALSE	FALSE	FALSE	FALSE	FALSE	FALSE	0.409286	0.349103	0.505687	FALSE	FALSE
P25391	LAMA1	3	-0.426815	0	-0.142958	-0.332575	-4.01781	-0.370709	FALSE	FALSE	FALSE	FALSE	FALSE	FALSE	0.369634	0.404068	0.56466	FALSE	FALSE
P60866	RPS20	2	1.66482	2.20163	1.40136	4.55639	0.332685	1.41517	FALSE	FALSE	FALSE	FALSE	FALSE	FALSE	0.340631	0.531186	0.654022	FALSE	FALSE
P49411	TUFM	7	0.664816	1.76553	2.45199	2.14136	0.789543	1.00013	FALSE	FALSE	FALSE	FALSE	FALSE	FALSE	0.317104	0.666157	0.776527	FALSE	FALSE
P62244	RPS15A	2	-2.10962	-1.39593	-0.683526	-1.08746	-3.69674	-0.906762	FALSE	FALSE	FALSE	FALSE	TRUE	FALSE	0.311719	0.712284	0.815814	FALSE	FALSE
P62266	RPS23	4	4.93016	5.32193	4.5009	4.87832	4.06965	4.8746	FALSE	FALSE	FALSE	FALSE	FALSE	FALSE	0.310139	0.459443	0.61363	FALSE	FALSE
P58107	EPPK1	4	0.664816	1.1375	2.68147	2.6939	-1.09181	1.79368	FALSE	FALSE	FALSE	FALSE	FALSE	FALSE	0.256172	0.810753	0.897294	FALSE	FALSE
Q01484	ANK2	19	2.77173	3.1375	3.32193	3.18866	2.84017	2.48556	FALSE	FALSE	FALSE	FALSE	FALSE	FALSE	0.238926	0.523773	0.654022	FALSE	FALSE
P27448	MARK3	3	0.150243	-2.05889	-2.26849	1.52725	-2.26935	-3.2356	FALSE	FALSE	FALSE	FALSE	FALSE	TRUE	0.154269	0.905755	0.936455	FALSE	FALSE
P25705	ATP5F1A	11	2.91857	4.03562	3.02027	3.75803	3.15211	2.6168	FALSE	FALSE	FALSE	FALSE	FALSE	FALSE	0.149176	0.784462	0.873102	FALSE	FALSE
P38646	HSPA9	19	5.09366	5.39232	5.16386	5.64386	5.00456	5.00013	FALSE	FALSE	FALSE	FALSE	FALSE	FALSE	0.0898041	0.739186	0.836895	FALSE	FALSE
P12036	NEFH	9	1.2863	3.53605	3.17897	3.23447	3.11147	2.73709	FALSE	FALSE	FALSE	FALSE	FALSE	FALSE	0.0818812	0.828008	0.901202	FALSE	FALSE
P22061	PCMT1	11	4.53423	4.90689	4.61638	4.23447	5.39158	4.6168	FALSE	FALSE	FALSE	FALSE	FALSE	FALSE	0.0689582	0.824311	0.901202	FALSE	FALSE
Q00325	SLC25A3	3	0.664816	2.1375	-0.301656	1.19794	0.830185	0.0567118	FALSE	FALSE	FALSE	FALSE	FALSE	FALSE	0.0555721	0.931732	0.94614	FALSE	FALSE
P27348	YWHAQ	4	2.00877	1.58496	2.23786	1.9349	1.30412	2.48556	FALSE	FALSE	FALSE	FALSE	FALSE	FALSE	0.0356735	0.931716	0.94614	FALSE	FALSE
P01871	IGHM	3	-1.03562	0.831877	-4.856	-0.387023	-1.75478	-1.05877	FALSE	FALSE	TRUE	FALSE	FALSE	FALSE	0.0310036	0.971364	0.971364	FALSE	FALSE
P62829	RPL23	2	0.423808	0.286881	0.154723	0.667425	0.152113	0.128862	FALSE	FALSE	FALSE	FALSE	FALSE	FALSE	0.0138366	0.965691	0.970618	FALSE	FALSE
P04350	TUBB4A	16	6.39483	7.40939	7.48579	7.74622	6.58952	7.05902	FALSE	FALSE	FALSE	FALSE	FALSE	FALSE	-0.0349158	0.946203	0.955908	FALSE	FALSE
Q9H4G0	EPB41L1	2	-2.5502	-0.943416	-0.0554951	-0.563901	-0.754778	-1.3218	FALSE	FALSE	FALSE	FALSE	FALSE	FALSE	-0.0634011	0.907934	0.936455	FALSE	FALSE
P62750	RPL23A	3	1.1343	2	1.5009	1.9349	0.830185	2.09324	FALSE	FALSE	FALSE	FALSE	FALSE	FALSE	-0.0743761	0.883807	0.936076	FALSE	FALSE
Q9Y2J2	EPB41L3	15	3.74574	4.32193	4.91594	5.14136	4.23012	3.84813	FALSE	FALSE	FALSE	FALSE	FALSE	FALSE	-0.0786656	0.899296	0.936455	FALSE	FALSE
P0DMV8	HSPA1A	8	2.94166	4.18587	4.37537	4.66073	3.73708	3.34117	FALSE	FALSE	FALSE	FALSE	FALSE	FALSE	-0.0786936	0.897375	0.936455	FALSE	FALSE
P01023	A2M	13	3.37377	3.60881	3.32193	3.6939	3.62604	3.09324	FALSE	FALSE	FALSE	FALSE	FALSE	FALSE	-0.082115	0.774153	0.866524	FALSE	FALSE
P00738	HP	2	0.0687128	-5.54504	0.57586	-0.229482	-0.481759	0.526197	FALSE	TRUE	FALSE	FALSE	FALSE	FALSE	-0.118524	0.857768	0.918371	FALSE	FALSE
P62701	RPS4X	4	0.871267	0.765535	-0.142958	0.40439	0.747723	1.00013	FALSE	FALSE	FALSE	FALSE	FALSE	FALSE	-0.19602	0.636905	0.755845	FALSE	FALSE
Q8IYB1	MB21D2	3	0.0174874	0.925999	0.629632	0.934905	0.869713	0.6782	FALSE	FALSE	FALSE	FALSE	FALSE	FALSE	-0.198026	0.548298	0.670899	FALSE	FALSE
P62851	RPS25	5	3.74574	4.80735	4.72329	4.72632	4.76355	5.00013	FALSE	FALSE	FALSE	FALSE	FALSE	FALSE	-0.201176	0.488228	0.628633	FALSE	FALSE
Q7L804	RAB11FIP2	2	-5.31079	-3.4112	-1.40599	-0.443607	-5.82965	-3.21524	TRUE	FALSE	FALSE	FALSE	TRUE	TRUE	-0.213161	0.917977	0.941882	FALSE	FALSE
Q9H019	MTFR1L	2	-4.09452	-4.71786	-0.640458	-5.38483	-1.88031	-1.52825	FALSE	FALSE	FALSE	TRUE	FALSE	FALSE	-0.219815	0.891287	0.936455	FALSE	FALSE
P55072	VCP	2	-5.97904	-6.20025	0.915936	-6.27189	-4.53704	-4.60583	FALSE	FALSE	FALSE	FALSE	TRUE	TRUE	-0.243528	0.843785	0.908337	FALSE	FALSE
P42766	RPL35	4	4.67862	4.45943	4.72329	5.14136	4.88908	4.60103	FALSE	FALSE	FALSE	FALSE	FALSE	FALSE	-0.263223	0.336944	0.495358	FALSE	FALSE
P07197	NEFM	82	13.7115	14.2877	14.3412	14.8441	14.1768	14.1251	FALSE	FALSE	FALSE	FALSE	FALSE	FALSE	-0.268541	0.411234	0.570515	FALSE	FALSE
Q9NP64	ZCCHC17	4	1.66482	1.848	1.59401	2.14136	0.927046	2.09324	FALSE	FALSE	FALSE	FALSE	FALSE	FALSE	-0.2884	0.368183	0.521814	FALSE	FALSE
P62861	FAU	2	6.93016	7.78136	7.6973	8.20025	7.37021	7.77272	FALSE	FALSE	FALSE	FALSE	FALSE	FALSE	-0.311452	0.470848	0.61363	FALSE	FALSE
P26373	RPL13	3	-2.77259	-0.888969	-1.64046	-0.765535	-2.93375	-0.643728	FALSE	FALSE	FALSE	FALSE	FALSE	FALSE	-0.319668	0.733487	0.835242	FALSE	FALSE
Q14498	RBM39	3	-0.576192	0.263034	-2.26849	-0.695145	-1.53239	0.6782	FALSE	FALSE	FALSE	FALSE	FALSE	FALSE	-0.344105	0.761627	0.857374	FALSE	FALSE
P08670	VIM	42	12.9746	13.3718	13.6042	14.3295	13.4074	13.3069	FALSE	FALSE	FALSE	FALSE	FALSE	FALSE	-0.354232	0.366712	0.521814	FALSE	FALSE
P62847	RPS24	4	-0.931287	-0.184425	-0.0274807	1.51245	-4.75605	-0.0192371	FALSE	FALSE	FALSE	FALSE	TRUE	FALSE	-0.361697	0.58178	0.703133	FALSE	FALSE
P16401	H1-5	2	0.964376	1.37851	0.61193	1.81943	0.869713	1.35627	FALSE	FALSE	FALSE	FALSE	FALSE	FALSE	-0.363532	0.449851	0.61363	FALSE	FALSE
A6NHL2	TUBAL3	2	3.87127	4.03562	4.23786	4.66073	4.02658	4.53618	FALSE	FALSE	FALSE	FALSE	FALSE	FALSE	-0.36744	0.242888	0.421447	FALSE	FALSE
P41219	PRPH	35	11.0176	12.2288	11.9521	12.5222	12.2699	11.5185	FALSE	FALSE	FALSE	FALSE	FALSE	FALSE	-0.37066	0.473461	0.61363	FALSE	FALSE
P62913	RPL11	2	2.35669	3.26303	3.08586	3.40439	2.62604	3.79368	FALSE	FALSE	FALSE	FALSE	FALSE	FALSE	-0.372841	0.471321	0.61363	FALSE	FALSE
P62081	RPS7	6	1.35669	1.926	1.29445	2.14136	1.56715	2.00013	FALSE	FALSE	FALSE	FALSE	FALSE	FALSE	-0.377165	0.302392	0.45824	FALSE	FALSE
P11021	HSPA5	11	1.77173	3.51096	3.20872	3.75803	3.47404	3.22252	FALSE	FALSE	FALSE	FALSE	FALSE	FALSE	-0.391985	0.326445	0.490913	FALSE	FALSE
Q5SW79	CEP170	25	3.87127	3.90689	4.82283	5.14136	4.50575	4.13763	FALSE	FALSE	FALSE	FALSE	FALSE	FALSE	-0.394585	0.404148	0.56466	FALSE	FALSE
P62841	RPS15	2	-2.65711	-1.18442	-0.0554951	-1.5025	-0.385544	-0.473803	FALSE	FALSE	FALSE	FALSE	FALSE	FALSE	-0.397339	0.561853	0.68324	FALSE	FALSE
Q13813	SPTAN1	31	3.0729	4.26303	4.5009	5.25683	4.45792	3.37864	FALSE	FALSE	FALSE	FALSE	FALSE	FALSE	-0.418854	0.585927	0.703827	FALSE	FALSE
P48681	NES	61	8.25209	8.84549	9.55979	9.52218	9.32648	8.98502	FALSE	FALSE	FALSE	FALSE	FALSE	FALSE	-0.432319	0.247518	0.421447	FALSE	FALSE
P07196	NEFL	61	13.574	14.4252	14.4667	14.9816	14.5026	14.3258	FALSE	FALSE	FALSE	FALSE	FALSE	FALSE	-0.448021	0.241069	0.421447	FALSE	FALSE
Q16352	INA	31	13.2877	14.1033	14.6891	14.7238	14.7293	14.2289	FALSE	FALSE	FALSE	FALSE	FALSE	FALSE	-0.457494	0.210228	0.394428	FALSE	FALSE
P23396	RPS3	7	2.89511	2.63227	2.29445	3.62678	3.06965	2.55267	FALSE	FALSE	FALSE	FALSE	FALSE	FALSE	-0.475758	0.248316	0.421447	FALSE	FALSE
P68363	TUBA1B	5	5.57171	7.64386	7.39167	7.93143	7.55204	6.77272	FALSE	FALSE	FALSE	FALSE	FALSE	FALSE	-0.478626	0.460087	0.61363	FALSE	FALSE
P17677	GAP43	16	3.74574	4.58496	5.08586	5.64386	5.21101	4.09324	FALSE	FALSE	FALSE	FALSE	FALSE	FALSE	-0.510514	0.465853	0.61363	FALSE	FALSE
Q9P1Y5	CAMSAP3	4	-1.77259	-0.736966	-1.558	0.197939	-4.82908	-0.836373	FALSE	FALSE	FALSE	FALSE	TRUE	FALSE	-0.51926	0.468164	0.61363	FALSE	FALSE
P18621	RPL17	3	1.91857	-0.888969	2.23786	2.62678	1.56715	0.653953	FALSE	FALSE	FALSE	FALSE	FALSE	FALSE	-0.521301	0.617846	0.73767	FALSE	FALSE
P62269	RPS18	8	4.67862	5.64386	5.16386	6.25683	5.47404	5.32206	FALSE	FALSE	FALSE	FALSE	FALSE	FALSE	-0.522197	0.300468	0.45824	FALSE	FALSE
Q13509	TUBB3	9	3.98674	4.90689	5.16386	5.55639	5.11147	5.41517	FALSE	FALSE	FALSE	FALSE	FALSE	FALSE	-0.547439	0.134767	0.307723	FALSE	FALSE
P11142	HSPA8	17	3.98674	5.08746	5.0034	5.87832	5.11147	4.73709	FALSE	FALSE	FALSE	FALSE	FALSE	FALSE	-0.54976	0.301614	0.45824	FALSE	FALSE
Q15149	PLEC	67	5.04119	5.80735	5.72329	6.31128	5.88908	6.11561	FALSE	FALSE	FALSE	FALSE	FALSE	FALSE	-0.55048	0.113039	0.293009	FALSE	FALSE
Q9HAU0	PLEKHA5	6	0.549339	0.356144	0.647119	1.28758	1.16805	0.263163	FALSE	FALSE	FALSE	FALSE	FALSE	FALSE	-0.565223	0.122976	0.299089	FALSE	FALSE
P62249	RPS16	7	2.54934	2.88753	3.1486	3.62678	2.93638	3.73709	FALSE	FALSE	FALSE	FALSE	FALSE	FALSE	-0.5716	0.16945	0.347048	FALSE	FALSE
P13637	ATP1A3	5	1.42381	0.925999	1.59401	2.04182	2.06965	1.55267	FALSE	FALSE	FALSE	FALSE	FALSE	FALSE	-0.573442	0.134843	0.307723	FALSE	FALSE
P31943	HNRNPH1	4	-0.802963	1.48543	1.68147	2.6939	0.567151	0.837399	FALSE	FALSE	FALSE	FALSE	FALSE	FALSE	-0.578171	0.526679	0.654022	FALSE	FALSE
P07437	TUBB	9	11.3896	11.8138	10.6641	12.2877	11.7553	11.644	FALSE	FALSE	FALSE	FALSE	FALSE	FALSE	-0.606507	0.149661	0.323991	FALSE	FALSE
O43301	HSPA12A	3	-0.148099	0.526069	-0.236067	0.866733	1.13599	-0.0192371	FALSE	FALSE	FALSE	FALSE	FALSE	FALSE	-0.613862	0.225981	0.411911	FALSE	FALSE
O60814	H2BC12	4	3.74574	4.30743	3.37537	4.46328	4.17201	4.6782	FALSE	FALSE	FALSE	FALSE	FALSE	FALSE	-0.628322	0.104767	0.278908	FALSE	FALSE
P60709	ACTB	14	5.77816	7	6.98202	7.62248	7.45386	6.62462	FALSE	FALSE	FALSE	FALSE	FALSE	FALSE	-0.638245	0.194098	0.37203	FALSE	FALSE
P32119	PRDX2	2	-2.27009	-2.91986	-0.370368	-0.695145	-1.75478	-1.76926	FALSE	TRUE	FALSE	FALSE	FALSE	FALSE	-0.653102	0.360693	0.518661	FALSE	FALSE
P0DPH7	TUBA3C	12	9.06766	9.56986	9.85257	10.8325	9.67044	9.94655	FALSE	FALSE	FALSE	FALSE	FALSE	FALSE	-0.653137	0.177843	0.353889	FALSE	FALSE
P08708	RPS17	3	2.35669	2.72247	2.11757	3.27886	3.47404	2.55267	FALSE	FALSE	FALSE	FALSE	FALSE	FALSE	-0.702947	0.108939	0.286148	FALSE	FALSE
P12235	SLC25A4	2	-0.335184	-0.120294	-0.82103	0.40439	0.44162	0.0567118	FALSE	FALSE	FALSE	FALSE	FALSE	FALSE	-0.720537	0.0761074	0.224542	FALSE	FALSE
A6NNZ2	TUBB8B	7	6.87127	7.20945	6.67082	8.68568	7.2814	7.45956	FALSE	FALSE	FALSE	FALSE	FALSE	FALSE	-0.721822	0.0814646	0.228441	FALSE	FALSE
O15061	SYNM	18	2.05184	3.48543	3.40136	4.1652	3.76355	3.34117	FALSE	FALSE	FALSE	FALSE	FALSE	FALSE	-0.724055	0.170882	0.347048	FALSE	FALSE
Q7Z3G6	PRICKLE2	5	-1.60266	-2.79586	1.40136	-1.18057	-0.33974	-1.05877	FALSE	FALSE	FALSE	FALSE	FALSE	FALSE	-0.74285	0.247375	0.421447	FALSE	FALSE
P47914	RPL29	2	-5.82254	1.26303	1.29445	2.14136	1.28962	0.815704	TRUE	FALSE	FALSE	FALSE	FALSE	FALSE	-0.749168	0.334487	0.495358	FALSE	FALSE
P46781	RPS9	3	-2.18763	0.443607	0.421827	1.19794	0.810007	0.980763	FALSE	FALSE	FALSE	FALSE	FALSE	FALSE	-0.756912	0.0793273	0.226485	FALSE	FALSE
P46821	MAP1B	22	2.66482	3.63227	3.6601	4.55639	4.09071	3.58509	FALSE	FALSE	FALSE	FALSE	FALSE	FALSE	-0.758339	0.147182	0.323923	FALSE	FALSE
P62753	RPS6	2	-1.1481	-0.152003	-0.773724	-0.180572	0.0525774	0.294872	FALSE	FALSE	FALSE	FALSE	FALSE	FALSE	-0.779514	0.0823316	0.228441	FALSE	FALSE
O60716	CTNND1	7	-0.474909	1.1375	1.29445	1.9349	1.68263	0.961134	FALSE	FALSE	FALSE	FALSE	FALSE	FALSE	-0.794656	0.194513	0.37203	FALSE	FALSE
Q9BWM7	SFXN3	3	-1.40336	-0.888969	-1.64046	1.55639	-1.16982	-0.584834	FALSE	FALSE	FALSE	FALSE	FALSE	FALSE	-0.808242	0.161143	0.334159	FALSE	FALSE
P15880	RPS2	5	-1.83399	0.910733	1.17897	1.6939	1.88908	1.55267	FALSE	FALSE	FALSE	FALSE	FALSE	FALSE	-0.834742	0.0459029	0.156365	FALSE	FALSE
Q96JE9	MAP6	10	1.48794	1.48543	2.17897	3.27886	2.62604	1.6782	FALSE	FALSE	FALSE	FALSE	FALSE	FALSE	-0.889255	0.079275	0.226485	FALSE	FALSE
P14618	PKM	3	-2.27009	-0.434403	-3.42963	0.270089	-2.45221	-1.22869	FALSE	FALSE	TRUE	FALSE	FALSE	FALSE	-0.907769	0.529767	0.654022	FALSE	FALSE
O15075	DCLK1	7	1.77173	1.926	1.91594	3.36375	2.78954	2.41517	FALSE	FALSE	FALSE	FALSE	FALSE	FALSE	-0.91834	0.0196601	0.0860674	FALSE	FALSE
P07900	HSP90AA1	8	-0.77259	2	1.76393	2.9349	2.15211	1.55267	FALSE	FALSE	FALSE	FALSE	FALSE	FALSE	-1.02036	0.213581	0.396938	FALSE	FALSE
P83881	RPL36A	3	3.11412	3.67807	4.37537	4.57432	4.88908	4.73709	FALSE	FALSE	FALSE	FALSE	FALSE	FALSE	-1.05538	0.0118235	0.0597236	FALSE	FALSE
P63104	YWHAZ	5	0.242361	0.163499	1.76393	2.81943	-0.6393	2.34117	FALSE	FALSE	FALSE	FALSE	FALSE	FALSE	-1.06266	0.25244	0.421447	FALSE	FALSE
P68431	H3C12	3	3.05184	3.16993	2.59401	4.75803	4.00456	-5.19719	FALSE	FALSE	FALSE	FALSE	FALSE	TRUE	-1.06572	0.0448854	0.156365	FALSE	FALSE
P20020	ATP2B1	2	-1.03562	-1.05889	-2.6407	-1.18057	0.119692	-0.473803	FALSE	FALSE	TRUE	FALSE	FALSE	FALSE	-1.06685	0.154449	0.329405	FALSE	FALSE
P62241	RPS8	2	-2.10962	-1.64386	-2.02748	-0.839535	0.152113	-1.3218	FALSE	FALSE	FALSE	FALSE	FALSE	FALSE	-1.08754	0.0451191	0.156365	FALSE	FALSE
Q9Y4E5	ZNF451	2	0.423808	0.0285692	0.401363	2.32193	-0.295346	1.38602	FALSE	FALSE	FALSE	FALSE	FALSE	FALSE	-1.10138	0.0276565	0.115922	FALSE	FALSE
P46782	RPS5	2	1.54934	-0.358454	0.871992	1.55639	2.44162	1.41517	FALSE	FALSE	FALSE	FALSE	FALSE	FALSE	-1.10547	0.0947981	0.255825	FALSE	FALSE
P05141	SLC25A5	8	-0.109624	2.67807	2.59401	3.9349	2.06965	2.6782	FALSE	FALSE	FALSE	FALSE	FALSE	FALSE	-1.11991	0.249181	0.421447	FALSE	FALSE
P60660	MYL6	2	-4.72528	-5.5262	-4.46489	-3.76553	-4.96123	-2.69264	FALSE	TRUE	FALSE	FALSE	FALSE	FALSE	-1.13976	0.288849	0.455226	FALSE	FALSE
P35268	RPL22	3	-0.965235	0.137504	0.380604	1.81943	0.945662	0.263163	FALSE	FALSE	FALSE	FALSE	FALSE	FALSE	-1.15846	0.135898	0.307723	FALSE	FALSE
P80723	BASP1	9	2.96438	3.63227	5.30825	5.94871	5.30412	4.13763	FALSE	FALSE	FALSE	FALSE	FALSE	FALSE	-1.16185	0.246537	0.421447	FALSE	FALSE
Q9P0L2	MARK1	3	-4.61437	-1.8365	-0.268489	0.719892	-1.33974	-2.57334	TRUE	FALSE	FALSE	FALSE	FALSE	FALSE	-1.17539	0.501006	0.640897	FALSE	FALSE
P05023	ATP1A1	3	0.0687128	0.815575	-0.973033	2.87832	1.27497	-2.54452	FALSE	FALSE	FALSE	FALSE	FALSE	TRUE	-1.21456	0.250776	0.421447	FALSE	FALSE
P09936	UCHL1	2	-1.7137	-1.12029	-0.335603	1.48239	-0.169815	-0.836373	FALSE	FALSE	FALSE	FALSE	FALSE	FALSE	-1.21527	0.146779	0.323923	FALSE	FALSE
P68104	EEF1A1	6	2.42381	2.20163	3.3489	4.46328	4.40845	2.79368	FALSE	FALSE	FALSE	FALSE	FALSE	FALSE	-1.29661	0.0488087	0.162971	FALSE	FALSE
P62805	H4C16	5	3.47217	4.07039	3.86079	5.80432	4.61154	5.00013	FALSE	FALSE	FALSE	FALSE	FALSE	FALSE	-1.30295	0.0116721	0.0597236	FALSE	FALSE
P62263	RPS14	3	-0.713696	0.765535	-1.14296	2.04182	0.332685	0.443735	FALSE	FALSE	FALSE	FALSE	FALSE	FALSE	-1.30312	0.12165	0.299089	FALSE	FALSE
P61981	YWHAG	2	1.66482	0.238787	0.698344	3.14136	1.98219	1.41517	FALSE	FALSE	FALSE	FALSE	FALSE	FALSE	-1.31225	0.117462	0.298691	FALSE	FALSE
P10412	H1-4	3	1.48794	1.848	3.89779	2.98935	3.56715	4.09324	FALSE	FALSE	FALSE	FALSE	FALSE	FALSE	-1.33163	0.0681042	0.209079	FALSE	FALSE
P13591	NCAM1	2	-5.44089	-3.15843	-2.62358	-1.38702	-1.6393	-4.08211	TRUE	FALSE	FALSE	FALSE	FALSE	TRUE	-1.37149	0.27971	0.444378	FALSE	FALSE
P52272	HNRNPM	8	0.549339	2.26303	0.731511	3.09245	2.56715	2.00013	FALSE	FALSE	FALSE	FALSE	FALSE	FALSE	-1.37195	0.056058	0.17812	FALSE	FALSE
Q14257	RCN2	6	2.45623	1.58496	1.29445	3.09245	2.06965	6.22252	FALSE	FALSE	FALSE	FALSE	FALSE	FALSE	-1.38168	0.076367	0.224542	FALSE	FALSE
P05387	RPLP2	2	-4.67385	-1.25154	-1.20436	0.197939	0.017812	-0.0587654	TRUE	FALSE	FALSE	FALSE	FALSE	FALSE	-1.40825	0.011079	0.0589881	FALSE	FALSE
P07942	LAMB1	3	0	-1.12029	-2.339	-1.5025	1.56715	0.702047	FALSE	FALSE	TRUE	FALSE	FALSE	FALSE	-1.40866	0.274839	0.444378	FALSE	FALSE
O00571	DDX3X	5	-1.83399	-2.05889	-0.773724	0.527247	-0.584853	-0.3218	FALSE	FALSE	FALSE	FALSE	FALSE	FALSE	-1.42907	0.0431758	0.156365	FALSE	FALSE
O75122	CLASP2	8	-1.1481	-0.556393	-0.0554951	1.6939	0.63754	0.443735	FALSE	FALSE	FALSE	FALSE	FALSE	FALSE	-1.51172	0.0353781	0.136656	FALSE	FALSE
P04908	H2AC8	3	0.871267	3.848	-1.40599	4.6095	3.15211	0.163627	FALSE	FALSE	FALSE	FALSE	FALSE	FALSE	-1.53732	0.505874	0.64295	FALSE	FALSE
Q13885	TUBB2A	7	4.09366	5.75489	4.82283	6.87832	6.21101	6.11561	FALSE	FALSE	FALSE	FALSE	FALSE	FALSE	-1.56315	0.0106755	0.0584189	FALSE	FALSE
Q9P2Q2	FRMD4A	4	-0.524662	0.238787	-2.57872	0.436099	-0.130287	1.6782	FALSE	FALSE	TRUE	FALSE	FALSE	FALSE	-1.6162	0.129597	0.307723	FALSE	FALSE
Q14195	DPYSL3	4	-1.77259	0	0.557482	2.23447	0.332685	1.12886	FALSE	FALSE	FALSE	FALSE	FALSE	FALSE	-1.63704	0.132358	0.307723	FALSE	FALSE
P29966	MARCKS	4	-5.12935	-0.358454	1.17897	1.9349	1.30412	0.653953	TRUE	FALSE	FALSE	FALSE	FALSE	FALSE	-1.65631	0.0689854	0.209079	FALSE	FALSE
Q9C0H9	SRCIN1	7	-0.524662	0.238787	1.17897	2.62678	1.44162	1.79368	FALSE	FALSE	FALSE	FALSE	FALSE	FALSE	-1.65633	0.0380288	0.144071	FALSE	FALSE
P62937	PPIA	2	-0.931287	-0.888969	-0.773724	1.04182	0.830185	-0.22869	FALSE	FALSE	FALSE	FALSE	FALSE	FALSE	-1.69481	0.0020965	0.0164503	FALSE	FALSE
P09471	GNAO1	2	-4.94624	-0.514573	1.91594	2.23447	0.214849	1.31047	TRUE	FALSE	FALSE	FALSE	FALSE	FALSE	-1.76817	0.157178	0.329405	FALSE	FALSE
P62736	ACTA2	2	0.771731	2.26303	3.91594	4.6939	3.26759	4.8746	FALSE	FALSE	FALSE	FALSE	FALSE	FALSE	-1.96179	0.0514653	0.168822	FALSE	FALSE
P12277	CKB	4	-2.10962	-2.85726	-1.92057	0.270089	-0.947423	-0.3218	FALSE	FALSE	FALSE	FALSE	FALSE	FALSE	-1.96277	0.013203	0.0634387	FALSE	FALSE
Q07666	KHDRBS1	2	-3.22005	-2.18442	-3.26849	-0.563901	-1.75478	-0.22869	FALSE	FALSE	FALSE	FALSE	FALSE	FALSE	-2.04186	0.0162066	0.0731621	FALSE	FALSE
P61978	HNRNPK	4	-0.865699	-0.217591	-1.92057	2.23447	0.567151	0.386019	FALSE	FALSE	FALSE	FALSE	FALSE	FALSE	-2.06383	0.0342958	0.136656	FALSE	FALSE
P39019	RPS19	3	1.54934	0	1.05344	3.51987	2.15211	3.41517	FALSE	FALSE	FALSE	FALSE	FALSE	FALSE	-2.16146	0.0124134	0.0611361	FALSE	FALSE
P35637	FUS	3	-1.60266	-1.05889	-0.557995	1.81943	0.747723	0.879834	FALSE	FALSE	FALSE	FALSE	FALSE	FALSE	-2.22218	0.005135	0.0316124	FALSE	FALSE
P51991	HNRNPA3	3	-2.27009	-1.73697	-0.973033	1.28758	0.830185	-0.274494	FALSE	FALSE	FALSE	FALSE	FALSE	FALSE	-2.27445	0.0159624	0.0731621	FALSE	FALSE
P67809	YBX1	5	-1.22827	-0.434403	0	2.04182	1.88908	1.2791	FALSE	FALSE	FALSE	FALSE	FALSE	FALSE	-2.29089	0.00217111	0.0164503	FALSE	FALSE
P22626	HNRNPA2B1	9	0.664816	0.62293	0.664397	3.44392	2.84017	2.95122	FALSE	FALSE	FALSE	FALSE	FALSE	FALSE	-2.30051	0.000229089	0.0032236	FALSE	FALSE
P63010	AP2B1	3	-6.41645	-4.71786	-4.72792	-1.38702	-4.01781	-2.74326	FALSE	FALSE	FALSE	FALSE	FALSE	FALSE	-2.57137	0.0576325	0.180216	FALSE	FALSE
P09651	HNRNPA1	5	-1.18763	1.1375	-0.82103	3.44392	1.98219	1.6782	FALSE	FALSE	FALSE	FALSE	FALSE	FALSE	-2.65849	0.0163408	0.0731621	FALSE	FALSE
Q14194	CRMP1	2	-5.28108	-2.699	0	1.32193	0.982188	-2.02706	TRUE	FALSE	FALSE	FALSE	FALSE	FALSE	-2.75238	0.147985	0.323923	FALSE	FALSE
Q16555	DPYSL2	6	-5.27068	-0.120294	1.68147	3.27886	2.23012	-0.705128	TRUE	FALSE	FALSE	FALSE	FALSE	FALSE	-2.8069	0.201026	0.380789	FALSE	FALSE
Q9NX63	CHCHD3	2	-1.7137	-1.64386	-4.11442	1.9349	-0.130287	1.0381	FALSE	FALSE	TRUE	FALSE	FALSE	FALSE	-3.43823	0.0102928	0.057934	FALSE	FALSE
P51114	FXR1	6	-2.5502	-0.736966	-1.47999	2.6939	1.21485	1.6782	FALSE	FALSE	FALSE	FALSE	FALSE	FALSE	-3.45137	0.00389074	0.0264302	FALSE	FALSE
P13861	PRKAR2A	2	-3.99455	-2.4112	-2.44994	1.37197	-0.33974	0.748589	TRUE	FALSE	FALSE	FALSE	FALSE	FALSE	-3.5455	0.00249393	0.0181965	FALSE	FALSE
Q00610	CLTC	9	-1.83399	-1.8365	-0.72792	2.81943	1.88908	2.1807	FALSE	FALSE	FALSE	FALSE	FALSE	FALSE	-3.76254	0.000160076	0.00242577	FALSE	FALSE
Q16891	IMMT	12	-0.550197	-2.32193	-4.69528	4.77362	3.65461	3.58509	FALSE	FALSE	TRUE	FALSE	FALSE	FALSE	-6.32649	8.10981e-05	0.00145239	FALSE	FALSE

## Sheet: 5. PPI_Networks
Supplementary PPI-Table 5. For header description see the overview sheet
Network	Gene
MAP1A_NPC	ACBD5
MAP1A_NPC	ALYREF
MAP1A_NPC	BCLAF1
MAP1A_NPC	BTF3
MAP1A_NPC	CAPRIN1
MAP1A_NPC	CAPZA1
MAP1A_NPC	CEP170
MAP1A_NPC	DDX17
MAP1A_NPC	DDX21
MAP1A_NPC	DDX3X
MAP1A_NPC	DDX5
MAP1A_NPC	DHX9
MAP1A_NPC	DLG1
MAP1A_NPC	DNAJC9
MAP1A_NPC	FXR1
MAP1A_NPC	GRB2
MAP1A_NPC	GTPBP4
MAP1A_NPC	H1-10
MAP1A_NPC	H1-4
MAP1A_NPC	H1-5
MAP1A_NPC	HERC2
MAP1A_NPC	HNRNPA0
MAP1A_NPC	HNRNPA1
MAP1A_NPC	HNRNPA3
MAP1A_NPC	HNRNPAB
MAP1A_NPC	HNRNPD
MAP1A_NPC	HNRNPH1
MAP1A_NPC	HNRNPR
MAP1A_NPC	HNRNPU
MAP1A_NPC	HSPA1A
MAP1A_NPC	HSPA5
MAP1A_NPC	HSPA8
MAP1A_NPC	IGF2BP1
MAP1A_NPC	IGF2BP3
MAP1A_NPC	ILF2
MAP1A_NPC	ILF3
MAP1A_NPC	KIF2A
MAP1A_NPC	LIN28A
MAP1A_NPC	LUZP1
MAP1A_NPC	MAP1B
MAP1A_NPC	MARK3
MAP1A_NPC	MTCL1
MAP1A_NPC	NACA
MAP1A_NPC	NCL
MAP1A_NPC	NEURL4
MAP1A_NPC	NONO
MAP1A_NPC	NPM1
MAP1A_NPC	PABPC1
MAP1A_NPC	PELP1
MAP1A_NPC	POLDIP3
MAP1A_NPC	PPFIA1
MAP1A_NPC	PRPF19
MAP1A_NPC	RBM15
MAP1A_NPC	RBM39
MAP1A_NPC	RBMX
MAP1A_NPC	RPL10
MAP1A_NPC	RPL10A
MAP1A_NPC	RPL12
MAP1A_NPC	RPL13
MAP1A_NPC	RPL13A
MAP1A_NPC	RPL15
MAP1A_NPC	RPL17
MAP1A_NPC	RPL18
MAP1A_NPC	RPL21
MAP1A_NPC	RPL22
MAP1A_NPC	RPL23
MAP1A_NPC	RPL23A
MAP1A_NPC	RPL24
MAP1A_NPC	RPL27
MAP1A_NPC	RPL27A
MAP1A_NPC	RPL3
MAP1A_NPC	RPL30
MAP1A_NPC	RPL31
MAP1A_NPC	RPL36
MAP1A_NPC	RPL4
MAP1A_NPC	RPL5
MAP1A_NPC	RPL6
MAP1A_NPC	RPL7
MAP1A_NPC	RPL7A
MAP1A_NPC	RPL9P9
MAP1A_NPC	RPLP0
MAP1A_NPC	RPLP1
MAP1A_NPC	RPLP2
MAP1A_NPC	RPS10
MAP1A_NPC	RPS13
MAP1A_NPC	RPS14
MAP1A_NPC	RPS15
MAP1A_NPC	RPS15A
MAP1A_NPC	RPS16
MAP1A_NPC	RPS19
MAP1A_NPC	RPS2
MAP1A_NPC	RPS24
MAP1A_NPC	RPS26
MAP1A_NPC	RPS3
MAP1A_NPC	RPS3A
MAP1A_NPC	RPS4X
MAP1A_NPC	RPS5
MAP1A_NPC	RPS6
MAP1A_NPC	RPS7
MAP1A_NPC	RPS8
MAP1A_NPC	RPS9
MAP1A_NPC	SARM1
MAP1A_NPC	SFPQ
MAP1A_NPC	SLC25A3
MAP1A_NPC	SRRM1
MAP1A_NPC	SRSF1
MAP1A_NPC	SRSF4
MAP1A_NPC	SRSF5
MAP1A_NPC	SYNCRIP
MAP1A_NPC	TEX10
MAP1A_NPC	TOP1
MAP1A_NPC	TOP2A
MAP1A_NPC	TRA2B
MAP1A_NPC	TRIM28
MAP1A_NPC	VIRMA
MAP1A_NPC	WTAP
MAP1A_NPC	XRCC5
MAP1A_NPC	XRCC6
MAP1A_NPC	YBX1
MAP1A_NPC	YBX3
MAP1A_NPC	YWHAQ
MAP1A_NPC	ZC3H13
MAP1A_ExN	ACAP3
MAP1A_ExN	ACBD5
MAP1A_ExN	AGTPBP1
MAP1A_ExN	ALDOA
MAP1A_ExN	ALYREF
MAP1A_ExN	AP2B1
MAP1A_ExN	BTF3
MAP1A_ExN	C7orf50
MAP1A_ExN	CEP170
MAP1A_ExN	CIRBP
MAP1A_ExN	CLASP1
MAP1A_ExN	CLASP2
MAP1A_ExN	CMAS
MAP1A_ExN	CSNK1A1
MAP1A_ExN	DDX3X
MAP1A_ExN	DHX30
MAP1A_ExN	DHX36
MAP1A_ExN	DHX9
MAP1A_ExN	EPB41L1
MAP1A_ExN	EPB41L2
MAP1A_ExN	EPB41L3
MAP1A_ExN	EPRS1
MAP1A_ExN	FARP1
MAP1A_ExN	FXR2
MAP1A_ExN	G3BP2
MAP1A_ExN	GRB2
MAP1A_ExN	H1-0
MAP1A_ExN	H1-10
MAP1A_ExN	H1-4
MAP1A_ExN	H1-5
MAP1A_ExN	HERC2
MAP1A_ExN	HNRNPA0
MAP1A_ExN	HNRNPA1
MAP1A_ExN	HNRNPD
MAP1A_ExN	HNRNPU
MAP1A_ExN	HNRNPUL1
MAP1A_ExN	HP1BP3
MAP1A_ExN	HSPA12A
MAP1A_ExN	IGF2BP1
MAP1A_ExN	ILF2
MAP1A_ExN	ILF3
MAP1A_ExN	KIF2A
MAP1A_ExN	LUZP1
MAP1A_ExN	MAP1B
MAP1A_ExN	MAP1LC3A
MAP1A_ExN	MAP1LC3B
MAP1A_ExN	MAP1S
MAP1A_ExN	MAP2
MAP1A_ExN	MAP6
MAP1A_ExN	MAP7D1
MAP1A_ExN	MARK1
MAP1A_ExN	MARK2
MAP1A_ExN	MARK3
MAP1A_ExN	MTCL1
MAP1A_ExN	MTDH
MAP1A_ExN	MYCBP2
MAP1A_ExN	MYEF2
MAP1A_ExN	NCL
MAP1A_ExN	NDEL1
MAP1A_ExN	NEURL4
MAP1A_ExN	NOP56
MAP1A_ExN	NPM1
MAP1A_ExN	PGAM5
MAP1A_ExN	PPFIA1
MAP1A_ExN	PPFIA2
MAP1A_ExN	PPP2R1A
MAP1A_ExN	PRKRA
MAP1A_ExN	PURA
MAP1A_ExN	PYM1
MAP1A_ExN	RAE1
MAP1A_ExN	RPL10
MAP1A_ExN	RPL10A
MAP1A_ExN	RPL11
MAP1A_ExN	RPL12
MAP1A_ExN	RPL13
MAP1A_ExN	RPL13A
MAP1A_ExN	RPL15
MAP1A_ExN	RPL17
MAP1A_ExN	RPL18
MAP1A_ExN	RPL18A
MAP1A_ExN	RPL19
MAP1A_ExN	RPL21
MAP1A_ExN	RPL22
MAP1A_ExN	RPL23A
MAP1A_ExN	RPL24
MAP1A_ExN	RPL26
MAP1A_ExN	RPL27
MAP1A_ExN	RPL3
MAP1A_ExN	RPL30
MAP1A_ExN	RPL34
MAP1A_ExN	RPL35
MAP1A_ExN	RPL36
MAP1A_ExN	RPL4
MAP1A_ExN	RPL6
MAP1A_ExN	RPL7
MAP1A_ExN	RPL7A
MAP1A_ExN	RPL8
MAP1A_ExN	RPL9P9
MAP1A_ExN	RPLP0
MAP1A_ExN	RPLP1
MAP1A_ExN	RPLP2
MAP1A_ExN	RPS10
MAP1A_ExN	RPS12
MAP1A_ExN	RPS13
MAP1A_ExN	RPS14
MAP1A_ExN	RPS15
MAP1A_ExN	RPS15A
MAP1A_ExN	RPS19
MAP1A_ExN	RPS2
MAP1A_ExN	RPS24
MAP1A_ExN	RPS3A
MAP1A_ExN	RPS4X
MAP1A_ExN	RPS6
MAP1A_ExN	RPS7
MAP1A_ExN	RPS8
MAP1A_ExN	RPS9
MAP1A_ExN	SARM1
MAP1A_ExN	SOGA1
MAP1A_ExN	SOGA3
MAP1A_ExN	SPRYD3
MAP1A_ExN	SRSF1
MAP1A_ExN	SSB
MAP1A_ExN	STAU1
MAP1A_ExN	SYNCRIP
MAP1A_ExN	THSD7A
MAP1A_ExN	TOP1
MAP1A_ExN	VAPB
MAP1A_ExN	XRCC5
MAP1A_ExN	XRCC6
MAP1A_ExN	YBX1
MAP1A_ExN	YBX3
MAP1A_ExN	YWHAE
MAP1A_ExN	YWHAG
MAP1A_ExN	YWHAQ
MAP1A_ExN	YWHAZ
MAP1A_ExN	ZC3H13
MAP1A_ExN	ZC3HAV1
ANO8_ExN	ARHGEF11
ANO8_ExN	ATP5F1B
ANO8_ExN	ATP5F1C
ANO8_ExN	CACNA2D1
ANO8_ExN	CACNB1
ANO8_ExN	CACNB3
ANO8_ExN	CACNB4
ANO8_ExN	CBARP
ANO8_ExN	EPB41L2
ANO8_ExN	HIP1R
ANO8_ExN	KCTD8
ANO8_ExN	LAMC1
ANO8_ExN	MARK2
ANO8_ExN	PPFIA3
ANO8_ExN	PPM1L
ANO8_ExN	RALA
ANO8_ExN	RIMS1
ANO8_ExN	RPL28
ANO8_ExN	RPS10
ANO8_ExN	RUFY3
ANO8_ExN	SNAP25
ANO8_ExN	SYT11
ANO8_ExN	VAMP2
ANO8_ExN	WFS1
ANO8_ExN	YWHAE
ANO8_NPC	ARHGEF11
ANO8_NPC	ATP5F1A
ANO8_NPC	ATP5F1B
ANO8_NPC	HIP1R
ANO8_NPC	IKBIP
ANO8_NPC	KCTD12
ANO8_NPC	KCTD8
ANO8_NPC	NPM1
ANO8_NPC	PARD3
ANO8_NPC	PARP1
ANO8_NPC	PPM1L
ANO8_NPC	RIN2
ANO8_NPC	RPL23A
ANO8_NPC	RPL28
ANO8_NPC	RPL8
ANO8_NPC	RPS10
ANO8_NPC	RUFY3
ANO8_NPC	SRRM2
ANO8_NPC	WFS1
ANK2_NPC	ABLIM1
ANK2_NPC	ACTA1
ANK2_NPC	ACTB
ANK2_NPC	ACTBL2
ANK2_NPC	ADGRV1
ANK2_NPC	AFAP1
ANK2_NPC	ARHGAP21
ANK2_NPC	ARPC1A
ANK2_NPC	ARPC5L
ANK2_NPC	CAMK2B
ANK2_NPC	CAPZA1
ANK2_NPC	CAPZA2
ANK2_NPC	CAPZB
ANK2_NPC	CEP170
ANK2_NPC	CNTN1
ANK2_NPC	COL1A1
ANK2_NPC	CORO1C
ANK2_NPC	CORO2A
ANK2_NPC	CORO2B
ANK2_NPC	CTNNA1
ANK2_NPC	CTNNB1
ANK2_NPC	CTTN
ANK2_NPC	DBN1
ANK2_NPC	DYNLL2
ANK2_NPC	EEF1A1P5
ANK2_NPC	EPB41L3
ANK2_NPC	FSCN1
ANK2_NPC	GAP43
ANK2_NPC	GAPDH
ANK2_NPC	GAS2L3
ANK2_NPC	GNAO1
ANK2_NPC	HIST2H2BE
ANK2_NPC	HNRNPA1
ANK2_NPC	HNRNPM
ANK2_NPC	LRRFIP2
ANK2_NPC	MACF1
ANK2_NPC	MAP1B
ANK2_NPC	MPRIP
ANK2_NPC	MYH10
ANK2_NPC	MYH9
ANK2_NPC	MYL12B
ANK2_NPC	MYL6
ANK2_NPC	MYL6B
ANK2_NPC	MYO18A
ANK2_NPC	MYO1B
ANK2_NPC	MYO5A
ANK2_NPC	NAP1L1
ANK2_NPC	NPM1
ANK2_NPC	PPP1CA
ANK2_NPC	PPP1CB
ANK2_NPC	PPP1R12A
ANK2_NPC	PPP1R18
ANK2_NPC	PPP1R9A
ANK2_NPC	PPP1R9B
ANK2_NPC	PRDX1
ANK2_NPC	PRR36
ANK2_NPC	PSD2
ANK2_NPC	RAI14
ANK2_NPC	RPLP2
ANK2_NPC	SIPA1L3
ANK2_NPC	SOGA3
ANK2_NPC	SPECC1L
ANK2_NPC	SPTAN1
ANK2_NPC	SPTBN1
ANK2_NPC	SPTBN2
ANK2_NPC	SRCIN1
ANK2_NPC	SVIL
ANK2_NPC	TIMP1
ANK2_NPC	TMOD1
ANK2_NPC	TMOD3
ANK2_NPC	TPM1
ANK2_NPC	TPM3
ANK2_NPC	TPM4
ANK2_NPC	UCHL1
ANK2_NPC	USO1
ANK2_NPC	YWHAH
ANK2_ExN	ACTB
ANK2_ExN	ACTBL2
ANK2_ExN	ACTG2
ANK2_ExN	ADD1
ANK2_ExN	ATP5F1C
ANK2_ExN	ATP6V1B1
ANK2_ExN	BASP1
ANK2_ExN	C3
ANK2_ExN	CACNA2D1
ANK2_ExN	CALM2
ANK2_ExN	CAPZA1
ANK2_ExN	CDC73
ANK2_ExN	CKAP4
ANK2_ExN	COL1A1
ANK2_ExN	CORO2B
ANK2_ExN	CRABP1
ANK2_ExN	CTNNA2
ANK2_ExN	CYTH3
ANK2_ExN	DAPK1
ANK2_ExN	DBN1
ANK2_ExN	DYNC1H1
ANK2_ExN	EEF1A1
ANK2_ExN	ENO1
ANK2_ExN	EPB41L3
ANK2_ExN	FMNL2
ANK2_ExN	FSCN1
ANK2_ExN	GABARAPL2
ANK2_ExN	GAP43
ANK2_ExN	GNAO1
ANK2_ExN	GNAQ
ANK2_ExN	GNAS
ANK2_ExN	GNB1
ANK2_ExN	GNG2
ANK2_ExN	HNRNPM
ANK2_ExN	HP1BP3
ANK2_ExN	HRAS
ANK2_ExN	HSP90AB1
ANK2_ExN	HSPA1A
ANK2_ExN	HSPA5
ANK2_ExN	HSPA8
ANK2_ExN	IGF2BP1
ANK2_ExN	IGHG2
ANK2_ExN	IGKV2-40
ANK2_ExN	IGLL5
ANK2_ExN	IGLV2-8
ANK2_ExN	INA
ANK2_ExN	JUP
ANK2_ExN	KRT2
ANK2_ExN	L1CAM
ANK2_ExN	LSAMP
ANK2_ExN	MACF1
ANK2_ExN	MAP1B
ANK2_ExN	MAP6
ANK2_ExN	MOCS2
ANK2_ExN	MPRIP
ANK2_ExN	MYH10
ANK2_ExN	MYH9
ANK2_ExN	MYO1B
ANK2_ExN	MYO5A
ANK2_ExN	NCL
ANK2_ExN	NEFL
ANK2_ExN	NEFM
ANK2_ExN	NONO
ANK2_ExN	NPM1
ANK2_ExN	PABPC3
ANK2_ExN	PGAM5
ANK2_ExN	PLEKHA5
ANK2_ExN	PLXDC2
ANK2_ExN	PPIA
ANK2_ExN	PPP1CA
ANK2_ExN	PRDX1
ANK2_ExN	PRPF8
ANK2_ExN	PRPH
ANK2_ExN	PSD2
ANK2_ExN	RABL6
ANK2_ExN	RAC1
ANK2_ExN	RFC1
ANK2_ExN	RPL10A
ANK2_ExN	RPL14
ANK2_ExN	RPL18
ANK2_ExN	RPL18A
ANK2_ExN	RPL27
ANK2_ExN	RPL34
ANK2_ExN	RPL6
ANK2_ExN	RPL7
ANK2_ExN	RPUSD3
ANK2_ExN	RRBP1
ANK2_ExN	RTN4RL2
ANK2_ExN	RTP1
ANK2_ExN	SF3B1
ANK2_ExN	SNX9
ANK2_ExN	SPTAN1
ANK2_ExN	SPTBN1
ANK2_ExN	SPTBN2
ANK2_ExN	SRCIN1
ANK2_ExN	SYNCRIP
ANK2_ExN	SYT1
ANK2_ExN	TANC2
ANK2_ExN	TUBA1A
ANK2_ExN	TUBB
ANK2_ExN	TUBB2A
ANK2_ExN	USP42
ANK2_ExN	VDAC2
ANK2_ExN	VIM
ANK2_ExN	VIRMA
ANK2_ExN	YWHAE
ANK2_ExN	YWHAQ
ANK2_ExN	YWHAZ
COMBINED_NPC	ACBD5
COMBINED_NPC	ALYREF
COMBINED_NPC	BCLAF1
COMBINED_NPC	BTF3
COMBINED_NPC	CAPRIN1
COMBINED_NPC	CAPZA1
COMBINED_NPC	CEP170
COMBINED_NPC	DDX17
COMBINED_NPC	DDX21
COMBINED_NPC	DDX3X
COMBINED_NPC	DDX5
COMBINED_NPC	DHX9
COMBINED_NPC	DLG1
COMBINED_NPC	DNAJC9
COMBINED_NPC	FXR1
COMBINED_NPC	GRB2
COMBINED_NPC	GTPBP4
COMBINED_NPC	H1-10
COMBINED_NPC	H1-4
COMBINED_NPC	H1-5
COMBINED_NPC	HERC2
COMBINED_NPC	HNRNPA0
COMBINED_NPC	HNRNPA1
COMBINED_NPC	HNRNPA3
COMBINED_NPC	HNRNPAB
COMBINED_NPC	HNRNPD
COMBINED_NPC	HNRNPH1
COMBINED_NPC	HNRNPR
COMBINED_NPC	HNRNPU
COMBINED_NPC	HSPA1A
COMBINED_NPC	HSPA5
COMBINED_NPC	HSPA8
COMBINED_NPC	IGF2BP1
COMBINED_NPC	IGF2BP3
COMBINED_NPC	ILF2
COMBINED_NPC	ILF3
COMBINED_NPC	KIF2A
COMBINED_NPC	LIN28A
COMBINED_NPC	LUZP1
COMBINED_NPC	MAP1B
COMBINED_NPC	MARK3
COMBINED_NPC	MTCL1
COMBINED_NPC	NACA
COMBINED_NPC	NCL
COMBINED_NPC	NEURL4
COMBINED_NPC	NONO
COMBINED_NPC	NPM1
COMBINED_NPC	PABPC1
COMBINED_NPC	PELP1
COMBINED_NPC	POLDIP3
COMBINED_NPC	PPFIA1
COMBINED_NPC	PRPF19
COMBINED_NPC	RBM15
COMBINED_NPC	RBM39
COMBINED_NPC	RBMX
COMBINED_NPC	RPL10
COMBINED_NPC	RPL10A
COMBINED_NPC	RPL12
COMBINED_NPC	RPL13
COMBINED_NPC	RPL13A
COMBINED_NPC	RPL15
COMBINED_NPC	RPL17
COMBINED_NPC	RPL18
COMBINED_NPC	RPL21
COMBINED_NPC	RPL22
COMBINED_NPC	RPL23
COMBINED_NPC	RPL23A
COMBINED_NPC	RPL24
COMBINED_NPC	RPL27
COMBINED_NPC	RPL27A
COMBINED_NPC	RPL3
COMBINED_NPC	RPL30
COMBINED_NPC	RPL31
COMBINED_NPC	RPL36
COMBINED_NPC	RPL4
COMBINED_NPC	RPL5
COMBINED_NPC	RPL6
COMBINED_NPC	RPL7
COMBINED_NPC	RPL7A
COMBINED_NPC	RPL9P9
COMBINED_NPC	RPLP0
COMBINED_NPC	RPLP1
COMBINED_NPC	RPLP2
COMBINED_NPC	RPS10
COMBINED_NPC	RPS13
COMBINED_NPC	RPS14
COMBINED_NPC	RPS15
COMBINED_NPC	RPS15A
COMBINED_NPC	RPS16
COMBINED_NPC	RPS19
COMBINED_NPC	RPS2
COMBINED_NPC	RPS24
COMBINED_NPC	RPS26
COMBINED_NPC	RPS3
COMBINED_NPC	RPS3A
COMBINED_NPC	RPS4X
COMBINED_NPC	RPS5
COMBINED_NPC	RPS6
COMBINED_NPC	RPS7
COMBINED_NPC	RPS8
COMBINED_NPC	RPS9
COMBINED_NPC	SARM1
COMBINED_NPC	SFPQ
COMBINED_NPC	SLC25A3
COMBINED_NPC	SRRM1
COMBINED_NPC	SRSF1
COMBINED_NPC	SRSF4
COMBINED_NPC	SRSF5
COMBINED_NPC	SYNCRIP
COMBINED_NPC	TEX10
COMBINED_NPC	TOP1
COMBINED_NPC	TOP2A
COMBINED_NPC	TRA2B
COMBINED_NPC	TRIM28
COMBINED_NPC	VIRMA
COMBINED_NPC	WTAP
COMBINED_NPC	XRCC5
COMBINED_NPC	XRCC6
COMBINED_NPC	YBX1
COMBINED_NPC	YBX3
COMBINED_NPC	YWHAQ
COMBINED_NPC	ZC3H13
COMBINED_NPC	ARHGEF11
COMBINED_NPC	ATP5F1A
COMBINED_NPC	ATP5F1B
COMBINED_NPC	HIP1R
COMBINED_NPC	IKBIP
COMBINED_NPC	KCTD12
COMBINED_NPC	KCTD8
COMBINED_NPC	PARD3
COMBINED_NPC	PARP1
COMBINED_NPC	PPM1L
COMBINED_NPC	RIN2
COMBINED_NPC	RPL28
COMBINED_NPC	RPL8
COMBINED_NPC	RUFY3
COMBINED_NPC	SRRM2
COMBINED_NPC	WFS1
COMBINED_NPC	ABLIM1
COMBINED_NPC	ACTA1
COMBINED_NPC	ACTB
COMBINED_NPC	ACTBL2
COMBINED_NPC	ADGRV1
COMBINED_NPC	AFAP1
COMBINED_NPC	ARHGAP21
COMBINED_NPC	ARPC1A
COMBINED_NPC	ARPC5L
COMBINED_NPC	CAMK2B
COMBINED_NPC	CAPZA2
COMBINED_NPC	CAPZB
COMBINED_NPC	CNTN1
COMBINED_NPC	COL1A1
COMBINED_NPC	CORO1C
COMBINED_NPC	CORO2A
COMBINED_NPC	CORO2B
COMBINED_NPC	CTNNA1
COMBINED_NPC	CTNNB1
COMBINED_NPC	CTTN
COMBINED_NPC	DBN1
COMBINED_NPC	DYNLL2
COMBINED_NPC	EEF1A1P5
COMBINED_NPC	EPB41L3
COMBINED_NPC	FSCN1
COMBINED_NPC	GAP43
COMBINED_NPC	GAPDH
COMBINED_NPC	GAS2L3
COMBINED_NPC	GNAO1
COMBINED_NPC	HIST2H2BE
COMBINED_NPC	HNRNPM
COMBINED_NPC	LRRFIP2
COMBINED_NPC	MACF1
COMBINED_NPC	MPRIP
COMBINED_NPC	MYH10
COMBINED_NPC	MYH9
COMBINED_NPC	MYL12B
COMBINED_NPC	MYL6
COMBINED_NPC	MYL6B
COMBINED_NPC	MYO18A
COMBINED_NPC	MYO1B
COMBINED_NPC	MYO5A
COMBINED_NPC	NAP1L1
COMBINED_NPC	PPP1CA
COMBINED_NPC	PPP1CB
COMBINED_NPC	PPP1R12A
COMBINED_NPC	PPP1R18
COMBINED_NPC	PPP1R9A
COMBINED_NPC	PPP1R9B
COMBINED_NPC	PRDX1
COMBINED_NPC	PRR36
COMBINED_NPC	PSD2
COMBINED_NPC	RAI14
COMBINED_NPC	SIPA1L3
COMBINED_NPC	SOGA3
COMBINED_NPC	SPECC1L
COMBINED_NPC	SPTAN1
COMBINED_NPC	SPTBN1
COMBINED_NPC	SPTBN2
COMBINED_NPC	SRCIN1
COMBINED_NPC	SVIL
COMBINED_NPC	TIMP1
COMBINED_NPC	TMOD1
COMBINED_NPC	TMOD3
COMBINED_NPC	TPM1
COMBINED_NPC	TPM3
COMBINED_NPC	TPM4
COMBINED_NPC	UCHL1
COMBINED_NPC	USO1
COMBINED_NPC	YWHAH
COMBINED_ExN	ACAP3
COMBINED_ExN	ACBD5
COMBINED_ExN	AGTPBP1
COMBINED_ExN	ALDOA
COMBINED_ExN	ALYREF
COMBINED_ExN	AP2B1
COMBINED_ExN	BTF3
COMBINED_ExN	C7orf50
COMBINED_ExN	CEP170
COMBINED_ExN	CIRBP
COMBINED_ExN	CLASP1
COMBINED_ExN	CLASP2
COMBINED_ExN	CMAS
COMBINED_ExN	CSNK1A1
COMBINED_ExN	DDX3X
COMBINED_ExN	DHX30
COMBINED_ExN	DHX36
COMBINED_ExN	DHX9
COMBINED_ExN	EPB41L1
COMBINED_ExN	EPB41L2
COMBINED_ExN	EPB41L3
COMBINED_ExN	EPRS1
COMBINED_ExN	FARP1
COMBINED_ExN	FXR2
COMBINED_ExN	G3BP2
COMBINED_ExN	GRB2
COMBINED_ExN	H1-0
COMBINED_ExN	H1-10
COMBINED_ExN	H1-4
COMBINED_ExN	H1-5
COMBINED_ExN	HERC2
COMBINED_ExN	HNRNPA0
COMBINED_ExN	HNRNPA1
COMBINED_ExN	HNRNPD
COMBINED_ExN	HNRNPU
COMBINED_ExN	HNRNPUL1
COMBINED_ExN	HP1BP3
COMBINED_ExN	HSPA12A
COMBINED_ExN	IGF2BP1
COMBINED_ExN	ILF2
COMBINED_ExN	ILF3
COMBINED_ExN	KIF2A
COMBINED_ExN	LUZP1
COMBINED_ExN	MAP1B
COMBINED_ExN	MAP1LC3A
COMBINED_ExN	MAP1LC3B
COMBINED_ExN	MAP1S
COMBINED_ExN	MAP2
COMBINED_ExN	MAP6
COMBINED_ExN	MAP7D1
COMBINED_ExN	MARK1
COMBINED_ExN	MARK2
COMBINED_ExN	MARK3
COMBINED_ExN	MTCL1
COMBINED_ExN	MTDH
COMBINED_ExN	MYCBP2
COMBINED_ExN	MYEF2
COMBINED_ExN	NCL
COMBINED_ExN	NDEL1
COMBINED_ExN	NEURL4
COMBINED_ExN	NOP56
COMBINED_ExN	NPM1
COMBINED_ExN	PGAM5
COMBINED_ExN	PPFIA1
COMBINED_ExN	PPFIA2
COMBINED_ExN	PPP2R1A
COMBINED_ExN	PRKRA
COMBINED_ExN	PURA
COMBINED_ExN	PYM1
COMBINED_ExN	RAE1
COMBINED_ExN	RPL10
COMBINED_ExN	RPL10A
COMBINED_ExN	RPL11
COMBINED_ExN	RPL12
COMBINED_ExN	RPL13
COMBINED_ExN	RPL13A
COMBINED_ExN	RPL15
COMBINED_ExN	RPL17
COMBINED_ExN	RPL18
COMBINED_ExN	RPL18A
COMBINED_ExN	RPL19
COMBINED_ExN	RPL21
COMBINED_ExN	RPL22
COMBINED_ExN	RPL23A
COMBINED_ExN	RPL24
COMBINED_ExN	RPL26
COMBINED_ExN	RPL27
COMBINED_ExN	RPL3
COMBINED_ExN	RPL30
COMBINED_ExN	RPL34
COMBINED_ExN	RPL35
COMBINED_ExN	RPL36
COMBINED_ExN	RPL4
COMBINED_ExN	RPL6
COMBINED_ExN	RPL7
COMBINED_ExN	RPL7A
COMBINED_ExN	RPL8
COMBINED_ExN	RPL9P9
COMBINED_ExN	RPLP0
COMBINED_ExN	RPLP1
COMBINED_ExN	RPLP2
COMBINED_ExN	RPS10
COMBINED_ExN	RPS12
COMBINED_ExN	RPS13
COMBINED_ExN	RPS14
COMBINED_ExN	RPS15
COMBINED_ExN	RPS15A
COMBINED_ExN	RPS19
COMBINED_ExN	RPS2
COMBINED_ExN	RPS24
COMBINED_ExN	RPS3A
COMBINED_ExN	RPS4X
COMBINED_ExN	RPS6
COMBINED_ExN	RPS7
COMBINED_ExN	RPS8
COMBINED_ExN	RPS9
COMBINED_ExN	SARM1
COMBINED_ExN	SOGA1
COMBINED_ExN	SOGA3
COMBINED_ExN	SPRYD3
COMBINED_ExN	SRSF1
COMBINED_ExN	SSB
COMBINED_ExN	STAU1
COMBINED_ExN	SYNCRIP
COMBINED_ExN	THSD7A
COMBINED_ExN	TOP1
COMBINED_ExN	VAPB
COMBINED_ExN	XRCC5
COMBINED_ExN	XRCC6
COMBINED_ExN	YBX1
COMBINED_ExN	YBX3
COMBINED_ExN	YWHAE
COMBINED_ExN	YWHAG
COMBINED_ExN	YWHAQ
COMBINED_ExN	YWHAZ
COMBINED_ExN	ZC3H13
COMBINED_ExN	ZC3HAV1
COMBINED_ExN	ARHGEF11
COMBINED_ExN	ATP5F1B
COMBINED_ExN	ATP5F1C
COMBINED_ExN	CACNA2D1
COMBINED_ExN	CACNB1
COMBINED_ExN	CACNB3
COMBINED_ExN	CACNB4
COMBINED_ExN	CBARP
COMBINED_ExN	HIP1R
COMBINED_ExN	KCTD8
COMBINED_ExN	LAMC1
COMBINED_ExN	PPFIA3
COMBINED_ExN	PPM1L
COMBINED_ExN	RALA
COMBINED_ExN	RIMS1
COMBINED_ExN	RPL28
COMBINED_ExN	RUFY3
COMBINED_ExN	SNAP25
COMBINED_ExN	SYT11
COMBINED_ExN	VAMP2
COMBINED_ExN	WFS1
COMBINED_ExN	ACTB
COMBINED_ExN	ACTBL2
COMBINED_ExN	ACTG2
COMBINED_ExN	ADD1
COMBINED_ExN	ATP6V1B1
COMBINED_ExN	BASP1
COMBINED_ExN	C3
COMBINED_ExN	CALM2
COMBINED_ExN	CAPZA1
COMBINED_ExN	CDC73
COMBINED_ExN	CKAP4
COMBINED_ExN	COL1A1
COMBINED_ExN	CORO2B
COMBINED_ExN	CRABP1
COMBINED_ExN	CTNNA2
COMBINED_ExN	CYTH3
COMBINED_ExN	DAPK1
COMBINED_ExN	DBN1
COMBINED_ExN	DYNC1H1
COMBINED_ExN	EEF1A1
COMBINED_ExN	ENO1
COMBINED_ExN	FMNL2
COMBINED_ExN	FSCN1
COMBINED_ExN	GABARAPL2
COMBINED_ExN	GAP43
COMBINED_ExN	GNAO1
COMBINED_ExN	GNAQ
COMBINED_ExN	GNAS
COMBINED_ExN	GNB1
COMBINED_ExN	GNG2
COMBINED_ExN	HNRNPM
COMBINED_ExN	HRAS
COMBINED_ExN	HSP90AB1
COMBINED_ExN	HSPA1A
COMBINED_ExN	HSPA5
COMBINED_ExN	HSPA8
COMBINED_ExN	IGHG2
COMBINED_ExN	IGKV2-40
COMBINED_ExN	IGLL5
COMBINED_ExN	IGLV2-8
COMBINED_ExN	INA
COMBINED_ExN	JUP
COMBINED_ExN	KRT2
COMBINED_ExN	L1CAM
COMBINED_ExN	LSAMP
COMBINED_ExN	MACF1
COMBINED_ExN	MOCS2
COMBINED_ExN	MPRIP
COMBINED_ExN	MYH10
COMBINED_ExN	MYH9
COMBINED_ExN	MYO1B
COMBINED_ExN	MYO5A
COMBINED_ExN	NEFL
COMBINED_ExN	NEFM
COMBINED_ExN	NONO
COMBINED_ExN	PABPC3
COMBINED_ExN	PLEKHA5
COMBINED_ExN	PLXDC2
COMBINED_ExN	PPIA
COMBINED_ExN	PPP1CA
COMBINED_ExN	PRDX1
COMBINED_ExN	PRPF8
COMBINED_ExN	PRPH
COMBINED_ExN	PSD2
COMBINED_ExN	RABL6
COMBINED_ExN	RAC1
COMBINED_ExN	RFC1
COMBINED_ExN	RPL14
COMBINED_ExN	RPUSD3
COMBINED_ExN	RRBP1
COMBINED_ExN	RTN4RL2
COMBINED_ExN	RTP1
COMBINED_ExN	SF3B1
COMBINED_ExN	SNX9
COMBINED_ExN	SPTAN1
COMBINED_ExN	SPTBN1
COMBINED_ExN	SPTBN2
COMBINED_ExN	SRCIN1
COMBINED_ExN	SYT1
COMBINED_ExN	TANC2
COMBINED_ExN	TUBA1A
COMBINED_ExN	TUBB
COMBINED_ExN	TUBB2A
COMBINED_ExN	USP42
COMBINED_ExN	VDAC2
COMBINED_ExN	VIM
COMBINED_ExN	VIRMA
MAP1A_Union	ACBD5
MAP1A_Union	ALYREF
MAP1A_Union	BCLAF1
MAP1A_Union	BTF3
MAP1A_Union	CAPRIN1
MAP1A_Union	CAPZA1
MAP1A_Union	CEP170
MAP1A_Union	DDX17
MAP1A_Union	DDX21
MAP1A_Union	DDX3X
MAP1A_Union	DDX5
MAP1A_Union	DHX9
MAP1A_Union	DLG1
MAP1A_Union	DNAJC9
MAP1A_Union	FXR1
MAP1A_Union	GRB2
MAP1A_Union	GTPBP4
MAP1A_Union	H1-10
MAP1A_Union	H1-4
MAP1A_Union	H1-5
MAP1A_Union	HERC2
MAP1A_Union	HNRNPA0
MAP1A_Union	HNRNPA1
MAP1A_Union	HNRNPA3
MAP1A_Union	HNRNPAB
MAP1A_Union	HNRNPD
MAP1A_Union	HNRNPH1
MAP1A_Union	HNRNPR
MAP1A_Union	HNRNPU
MAP1A_Union	HSPA1A
MAP1A_Union	HSPA5
MAP1A_Union	HSPA8
MAP1A_Union	IGF2BP1
MAP1A_Union	IGF2BP3
MAP1A_Union	ILF2
MAP1A_Union	ILF3
MAP1A_Union	KIF2A
MAP1A_Union	LIN28A
MAP1A_Union	LUZP1
MAP1A_Union	MAP1B
MAP1A_Union	MARK3
MAP1A_Union	MTCL1
MAP1A_Union	NACA
MAP1A_Union	NCL
MAP1A_Union	NEURL4
MAP1A_Union	NONO
MAP1A_Union	NPM1
MAP1A_Union	PABPC1
MAP1A_Union	PELP1
MAP1A_Union	POLDIP3
MAP1A_Union	PPFIA1
MAP1A_Union	PRPF19
MAP1A_Union	RBM15
MAP1A_Union	RBM39
MAP1A_Union	RBMX
MAP1A_Union	RPL10
MAP1A_Union	RPL10A
MAP1A_Union	RPL12
MAP1A_Union	RPL13
MAP1A_Union	RPL13A
MAP1A_Union	RPL15
MAP1A_Union	RPL17
MAP1A_Union	RPL18
MAP1A_Union	RPL21
MAP1A_Union	RPL22
MAP1A_Union	RPL23
MAP1A_Union	RPL23A
MAP1A_Union	RPL24
MAP1A_Union	RPL27
MAP1A_Union	RPL27A
MAP1A_Union	RPL3
MAP1A_Union	RPL30
MAP1A_Union	RPL31
MAP1A_Union	RPL36
MAP1A_Union	RPL4
MAP1A_Union	RPL5
MAP1A_Union	RPL6
MAP1A_Union	RPL7
MAP1A_Union	RPL7A
MAP1A_Union	RPL9P9
MAP1A_Union	RPLP0
MAP1A_Union	RPLP1
MAP1A_Union	RPLP2
MAP1A_Union	RPS10
MAP1A_Union	RPS13
MAP1A_Union	RPS14
MAP1A_Union	RPS15
MAP1A_Union	RPS15A
MAP1A_Union	RPS16
MAP1A_Union	RPS19
MAP1A_Union	RPS2
MAP1A_Union	RPS24
MAP1A_Union	RPS26
MAP1A_Union	RPS3
MAP1A_Union	RPS3A
MAP1A_Union	RPS4X
MAP1A_Union	RPS5
MAP1A_Union	RPS6
MAP1A_Union	RPS7
MAP1A_Union	RPS8
MAP1A_Union	RPS9
MAP1A_Union	SARM1
MAP1A_Union	SFPQ
MAP1A_Union	SLC25A3
MAP1A_Union	SRRM1
MAP1A_Union	SRSF1
MAP1A_Union	SRSF4
MAP1A_Union	SRSF5
MAP1A_Union	SYNCRIP
MAP1A_Union	TEX10
MAP1A_Union	TOP1
MAP1A_Union	TOP2A
MAP1A_Union	TRA2B
MAP1A_Union	TRIM28
MAP1A_Union	VIRMA
MAP1A_Union	WTAP
MAP1A_Union	XRCC5
MAP1A_Union	XRCC6
MAP1A_Union	YBX1
MAP1A_Union	YBX3
MAP1A_Union	YWHAQ
MAP1A_Union	ZC3H13
MAP1A_Union	ACAP3
MAP1A_Union	AGTPBP1
MAP1A_Union	ALDOA
MAP1A_Union	AP2B1
MAP1A_Union	C7orf50
MAP1A_Union	CIRBP
MAP1A_Union	CLASP1
MAP1A_Union	CLASP2
MAP1A_Union	CMAS
MAP1A_Union	CSNK1A1
MAP1A_Union	DHX30
MAP1A_Union	DHX36
MAP1A_Union	EPB41L1
MAP1A_Union	EPB41L2
MAP1A_Union	EPB41L3
MAP1A_Union	EPRS1
MAP1A_Union	FARP1
MAP1A_Union	FXR2
MAP1A_Union	G3BP2
MAP1A_Union	H1-0
MAP1A_Union	HNRNPUL1
MAP1A_Union	HP1BP3
MAP1A_Union	HSPA12A
MAP1A_Union	MAP1LC3A
MAP1A_Union	MAP1LC3B
MAP1A_Union	MAP1S
MAP1A_Union	MAP2
MAP1A_Union	MAP6
MAP1A_Union	MAP7D1
MAP1A_Union	MARK1
MAP1A_Union	MARK2
MAP1A_Union	MTDH
MAP1A_Union	MYCBP2
MAP1A_Union	MYEF2
MAP1A_Union	NDEL1
MAP1A_Union	NOP56
MAP1A_Union	PGAM5
MAP1A_Union	PPFIA2
MAP1A_Union	PPP2R1A
MAP1A_Union	PRKRA
MAP1A_Union	PURA
MAP1A_Union	PYM1
MAP1A_Union	RAE1
MAP1A_Union	RPL11
MAP1A_Union	RPL18A
MAP1A_Union	RPL19
MAP1A_Union	RPL26
MAP1A_Union	RPL34
MAP1A_Union	RPL35
MAP1A_Union	RPL8
MAP1A_Union	RPS12
MAP1A_Union	SOGA1
MAP1A_Union	SOGA3
MAP1A_Union	SPRYD3
MAP1A_Union	SSB
MAP1A_Union	STAU1
MAP1A_Union	THSD7A
MAP1A_Union	VAPB
MAP1A_Union	YWHAE
MAP1A_Union	YWHAG
MAP1A_Union	YWHAZ
MAP1A_Union	ZC3HAV1
ANO8_Union	ARHGEF11
ANO8_Union	ATP5F1A
ANO8_Union	ATP5F1B
ANO8_Union	HIP1R
ANO8_Union	IKBIP
ANO8_Union	KCTD12
ANO8_Union	KCTD8
ANO8_Union	NPM1
ANO8_Union	PARD3
ANO8_Union	PARP1
ANO8_Union	PPM1L
ANO8_Union	RIN2
ANO8_Union	RPL23A
ANO8_Union	RPL28
ANO8_Union	RPL8
ANO8_Union	RPS10
ANO8_Union	RUFY3
ANO8_Union	SRRM2
ANO8_Union	WFS1
ANO8_Union	ATP5F1C
ANO8_Union	CACNA2D1
ANO8_Union	CACNB1
ANO8_Union	CACNB3
ANO8_Union	CACNB4
ANO8_Union	CBARP
ANO8_Union	EPB41L2
ANO8_Union	LAMC1
ANO8_Union	MARK2
ANO8_Union	PPFIA3
ANO8_Union	RALA
ANO8_Union	RIMS1
ANO8_Union	SNAP25
ANO8_Union	SYT11
ANO8_Union	VAMP2
ANO8_Union	YWHAE
ANK2_Union	ABLIM1
ANK2_Union	ACTA1
ANK2_Union	ACTB
ANK2_Union	ACTBL2
ANK2_Union	ADGRV1
ANK2_Union	AFAP1
ANK2_Union	ARHGAP21
ANK2_Union	ARPC1A
ANK2_Union	ARPC5L
ANK2_Union	CAMK2B
ANK2_Union	CAPZA1
ANK2_Union	CAPZA2
ANK2_Union	CAPZB
ANK2_Union	CEP170
ANK2_Union	CNTN1
ANK2_Union	COL1A1
ANK2_Union	CORO1C
ANK2_Union	CORO2A
ANK2_Union	CORO2B
ANK2_Union	CTNNA1
ANK2_Union	CTNNB1
ANK2_Union	CTTN
ANK2_Union	DBN1
ANK2_Union	DYNLL2
ANK2_Union	EEF1A1P5
ANK2_Union	EPB41L3
ANK2_Union	FSCN1
ANK2_Union	GAP43
ANK2_Union	GAPDH
ANK2_Union	GAS2L3
ANK2_Union	GNAO1
ANK2_Union	HIST2H2BE
ANK2_Union	HNRNPA1
ANK2_Union	HNRNPM
ANK2_Union	LRRFIP2
ANK2_Union	MACF1
ANK2_Union	MAP1B
ANK2_Union	MPRIP
ANK2_Union	MYH10
ANK2_Union	MYH9
ANK2_Union	MYL12B
ANK2_Union	MYL6
ANK2_Union	MYL6B
ANK2_Union	MYO18A
ANK2_Union	MYO1B
ANK2_Union	MYO5A
ANK2_Union	NAP1L1
ANK2_Union	NPM1
ANK2_Union	PPP1CA
ANK2_Union	PPP1CB
ANK2_Union	PPP1R12A
ANK2_Union	PPP1R18
ANK2_Union	PPP1R9A
ANK2_Union	PPP1R9B
ANK2_Union	PRDX1
ANK2_Union	PRR36
ANK2_Union	PSD2
ANK2_Union	RAI14
ANK2_Union	RPLP2
ANK2_Union	SIPA1L3
ANK2_Union	SOGA3
ANK2_Union	SPECC1L
ANK2_Union	SPTAN1
ANK2_Union	SPTBN1
ANK2_Union	SPTBN2
ANK2_Union	SRCIN1
ANK2_Union	SVIL
ANK2_Union	TIMP1
ANK2_Union	TMOD1
ANK2_Union	TMOD3
ANK2_Union	TPM1
ANK2_Union	TPM3
ANK2_Union	TPM4
ANK2_Union	UCHL1
ANK2_Union	USO1
ANK2_Union	YWHAH
ANK2_Union	ACTG2
ANK2_Union	ADD1
ANK2_Union	ATP5F1C
ANK2_Union	ATP6V1B1
ANK2_Union	BASP1
ANK2_Union	C3
ANK2_Union	CACNA2D1
ANK2_Union	CALM2
ANK2_Union	CDC73
ANK2_Union	CKAP4
ANK2_Union	CRABP1
ANK2_Union	CTNNA2
ANK2_Union	CYTH3
ANK2_Union	DAPK1
ANK2_Union	DYNC1H1
ANK2_Union	EEF1A1
ANK2_Union	ENO1
ANK2_Union	FMNL2
ANK2_Union	GABARAPL2
ANK2_Union	GNAQ
ANK2_Union	GNAS
ANK2_Union	GNB1
ANK2_Union	GNG2
ANK2_Union	HP1BP3
ANK2_Union	HRAS
ANK2_Union	HSP90AB1
ANK2_Union	HSPA1A
ANK2_Union	HSPA5
ANK2_Union	HSPA8
ANK2_Union	IGF2BP1
ANK2_Union	IGHG2
ANK2_Union	IGKV2-40
ANK2_Union	IGLL5
ANK2_Union	IGLV2-8
ANK2_Union	INA
ANK2_Union	JUP
ANK2_Union	KRT2
ANK2_Union	L1CAM
ANK2_Union	LSAMP
ANK2_Union	MAP6
ANK2_Union	MOCS2
ANK2_Union	NCL
ANK2_Union	NEFL
ANK2_Union	NEFM
ANK2_Union	NONO
ANK2_Union	PABPC3
ANK2_Union	PGAM5
ANK2_Union	PLEKHA5
ANK2_Union	PLXDC2
ANK2_Union	PPIA
ANK2_Union	PRPF8
ANK2_Union	PRPH
ANK2_Union	RABL6
ANK2_Union	RAC1
ANK2_Union	RFC1
ANK2_Union	RPL10A
ANK2_Union	RPL14
ANK2_Union	RPL18
ANK2_Union	RPL18A
ANK2_Union	RPL27
ANK2_Union	RPL34
ANK2_Union	RPL6
ANK2_Union	RPL7
ANK2_Union	RPUSD3
ANK2_Union	RRBP1
ANK2_Union	RTN4RL2
ANK2_Union	RTP1
ANK2_Union	SF3B1
ANK2_Union	SNX9
ANK2_Union	SYNCRIP
ANK2_Union	SYT1
ANK2_Union	TANC2
ANK2_Union	TUBA1A
ANK2_Union	TUBB
ANK2_Union	TUBB2A
ANK2_Union	USP42
ANK2_Union	VDAC2
ANK2_Union	VIM
ANK2_Union	VIRMA
ANK2_Union	YWHAE
ANK2_Union	YWHAQ
ANK2_Union	YWHAZ
COMBINED_Union	ACBD5
COMBINED_Union	ALYREF
COMBINED_Union	BCLAF1
COMBINED_Union	BTF3
COMBINED_Union	CAPRIN1
COMBINED_Union	CAPZA1
COMBINED_Union	CEP170
COMBINED_Union	DDX17
COMBINED_Union	DDX21
COMBINED_Union	DDX3X
COMBINED_Union	DDX5
COMBINED_Union	DHX9
COMBINED_Union	DLG1
COMBINED_Union	DNAJC9
COMBINED_Union	FXR1
COMBINED_Union	GRB2
COMBINED_Union	GTPBP4
COMBINED_Union	H1-10
COMBINED_Union	H1-4
COMBINED_Union	H1-5
COMBINED_Union	HERC2
COMBINED_Union	HNRNPA0
COMBINED_Union	HNRNPA1
COMBINED_Union	HNRNPA3
COMBINED_Union	HNRNPAB
COMBINED_Union	HNRNPD
COMBINED_Union	HNRNPH1
COMBINED_Union	HNRNPR
COMBINED_Union	HNRNPU
COMBINED_Union	HSPA1A
COMBINED_Union	HSPA5
COMBINED_Union	HSPA8
COMBINED_Union	IGF2BP1
COMBINED_Union	IGF2BP3
COMBINED_Union	ILF2
COMBINED_Union	ILF3
COMBINED_Union	KIF2A
COMBINED_Union	LIN28A
COMBINED_Union	LUZP1
COMBINED_Union	MAP1B
COMBINED_Union	MARK3
COMBINED_Union	MTCL1
COMBINED_Union	NACA
COMBINED_Union	NCL
COMBINED_Union	NEURL4
COMBINED_Union	NONO
COMBINED_Union	NPM1
COMBINED_Union	PABPC1
COMBINED_Union	PELP1
COMBINED_Union	POLDIP3
COMBINED_Union	PPFIA1
COMBINED_Union	PRPF19
COMBINED_Union	RBM15
COMBINED_Union	RBM39
COMBINED_Union	RBMX
COMBINED_Union	RPL10
COMBINED_Union	RPL10A
COMBINED_Union	RPL12
COMBINED_Union	RPL13
COMBINED_Union	RPL13A
COMBINED_Union	RPL15
COMBINED_Union	RPL17
COMBINED_Union	RPL18
COMBINED_Union	RPL21
COMBINED_Union	RPL22
COMBINED_Union	RPL23
COMBINED_Union	RPL23A
COMBINED_Union	RPL24
COMBINED_Union	RPL27
COMBINED_Union	RPL27A
COMBINED_Union	RPL3
COMBINED_Union	RPL30
COMBINED_Union	RPL31
COMBINED_Union	RPL36
COMBINED_Union	RPL4
COMBINED_Union	RPL5
COMBINED_Union	RPL6
COMBINED_Union	RPL7
COMBINED_Union	RPL7A
COMBINED_Union	RPL9P9
COMBINED_Union	RPLP0
COMBINED_Union	RPLP1
COMBINED_Union	RPLP2
COMBINED_Union	RPS10
COMBINED_Union	RPS13
COMBINED_Union	RPS14
COMBINED_Union	RPS15
COMBINED_Union	RPS15A
COMBINED_Union	RPS16
COMBINED_Union	RPS19
COMBINED_Union	RPS2
COMBINED_Union	RPS24
COMBINED_Union	RPS26
COMBINED_Union	RPS3
COMBINED_Union	RPS3A
COMBINED_Union	RPS4X
COMBINED_Union	RPS5
COMBINED_Union	RPS6
COMBINED_Union	RPS7
COMBINED_Union	RPS8
COMBINED_Union	RPS9
COMBINED_Union	SARM1
COMBINED_Union	SFPQ
COMBINED_Union	SLC25A3
COMBINED_Union	SRRM1
COMBINED_Union	SRSF1
COMBINED_Union	SRSF4
COMBINED_Union	SRSF5
COMBINED_Union	SYNCRIP
COMBINED_Union	TEX10
COMBINED_Union	TOP1
COMBINED_Union	TOP2A
COMBINED_Union	TRA2B
COMBINED_Union	TRIM28
COMBINED_Union	VIRMA
COMBINED_Union	WTAP
COMBINED_Union	XRCC5
COMBINED_Union	XRCC6
COMBINED_Union	YBX1
COMBINED_Union	YBX3
COMBINED_Union	YWHAQ
COMBINED_Union	ZC3H13
COMBINED_Union	ARHGEF11
COMBINED_Union	ATP5F1A
COMBINED_Union	ATP5F1B
COMBINED_Union	HIP1R
COMBINED_Union	IKBIP
COMBINED_Union	KCTD12
COMBINED_Union	KCTD8
COMBINED_Union	PARD3
COMBINED_Union	PARP1
COMBINED_Union	PPM1L
COMBINED_Union	RIN2
COMBINED_Union	RPL28
COMBINED_Union	RPL8
COMBINED_Union	RUFY3
COMBINED_Union	SRRM2
COMBINED_Union	WFS1
COMBINED_Union	ABLIM1
COMBINED_Union	ACTA1
COMBINED_Union	ACTB
COMBINED_Union	ACTBL2
COMBINED_Union	ADGRV1
COMBINED_Union	AFAP1
COMBINED_Union	ARHGAP21
COMBINED_Union	ARPC1A
COMBINED_Union	ARPC5L
COMBINED_Union	CAMK2B
COMBINED_Union	CAPZA2
COMBINED_Union	CAPZB
COMBINED_Union	CNTN1
COMBINED_Union	COL1A1
COMBINED_Union	CORO1C
COMBINED_Union	CORO2A
COMBINED_Union	CORO2B
COMBINED_Union	CTNNA1
COMBINED_Union	CTNNB1
COMBINED_Union	CTTN
COMBINED_Union	DBN1
COMBINED_Union	DYNLL2
COMBINED_Union	EEF1A1P5
COMBINED_Union	EPB41L3
COMBINED_Union	FSCN1
COMBINED_Union	GAP43
COMBINED_Union	GAPDH
COMBINED_Union	GAS2L3
COMBINED_Union	GNAO1
COMBINED_Union	HIST2H2BE
COMBINED_Union	HNRNPM
COMBINED_Union	LRRFIP2
COMBINED_Union	MACF1
COMBINED_Union	MPRIP
COMBINED_Union	MYH10
COMBINED_Union	MYH9
COMBINED_Union	MYL12B
COMBINED_Union	MYL6
COMBINED_Union	MYL6B
COMBINED_Union	MYO18A
COMBINED_Union	MYO1B
COMBINED_Union	MYO5A
COMBINED_Union	NAP1L1
COMBINED_Union	PPP1CA
COMBINED_Union	PPP1CB
COMBINED_Union	PPP1R12A
COMBINED_Union	PPP1R18
COMBINED_Union	PPP1R9A
COMBINED_Union	PPP1R9B
COMBINED_Union	PRDX1
COMBINED_Union	PRR36
COMBINED_Union	PSD2
COMBINED_Union	RAI14
COMBINED_Union	SIPA1L3
COMBINED_Union	SOGA3
COMBINED_Union	SPECC1L
COMBINED_Union	SPTAN1
COMBINED_Union	SPTBN1
COMBINED_Union	SPTBN2
COMBINED_Union	SRCIN1
COMBINED_Union	SVIL
COMBINED_Union	TIMP1
COMBINED_Union	TMOD1
COMBINED_Union	TMOD3
COMBINED_Union	TPM1
COMBINED_Union	TPM3
COMBINED_Union	TPM4
COMBINED_Union	UCHL1
COMBINED_Union	USO1
COMBINED_Union	YWHAH
COMBINED_Union	ACAP3
COMBINED_Union	AGTPBP1
COMBINED_Union	ALDOA
COMBINED_Union	AP2B1
COMBINED_Union	C7orf50
COMBINED_Union	CIRBP
COMBINED_Union	CLASP1
COMBINED_Union	CLASP2
COMBINED_Union	CMAS
COMBINED_Union	CSNK1A1
COMBINED_Union	DHX30
COMBINED_Union	DHX36
COMBINED_Union	EPB41L1
COMBINED_Union	EPB41L2
COMBINED_Union	EPRS1
COMBINED_Union	FARP1
COMBINED_Union	FXR2
COMBINED_Union	G3BP2
COMBINED_Union	H1-0
COMBINED_Union	HNRNPUL1
COMBINED_Union	HP1BP3
COMBINED_Union	HSPA12A
COMBINED_Union	MAP1LC3A
COMBINED_Union	MAP1LC3B
COMBINED_Union	MAP1S
COMBINED_Union	MAP2
COMBINED_Union	MAP6
COMBINED_Union	MAP7D1
COMBINED_Union	MARK1
COMBINED_Union	MARK2
COMBINED_Union	MTDH
COMBINED_Union	MYCBP2
COMBINED_Union	MYEF2
COMBINED_Union	NDEL1
COMBINED_Union	NOP56
COMBINED_Union	PGAM5
COMBINED_Union	PPFIA2
COMBINED_Union	PPP2R1A
COMBINED_Union	PRKRA
COMBINED_Union	PURA
COMBINED_Union	PYM1
COMBINED_Union	RAE1
COMBINED_Union	RPL11
COMBINED_Union	RPL18A
COMBINED_Union	RPL19
COMBINED_Union	RPL26
COMBINED_Union	RPL34
COMBINED_Union	RPL35
COMBINED_Union	RPS12
COMBINED_Union	SOGA1
COMBINED_Union	SPRYD3
COMBINED_Union	SSB
COMBINED_Union	STAU1
COMBINED_Union	THSD7A
COMBINED_Union	VAPB
COMBINED_Union	YWHAE
COMBINED_Union	YWHAG
COMBINED_Union	YWHAZ
COMBINED_Union	ZC3HAV1
COMBINED_Union	ATP5F1C
COMBINED_Union	CACNA2D1
COMBINED_Union	CACNB1
COMBINED_Union	CACNB3
COMBINED_Union	CACNB4
COMBINED_Union	CBARP
COMBINED_Union	LAMC1
COMBINED_Union	PPFIA3
COMBINED_Union	RALA
COMBINED_Union	RIMS1
COMBINED_Union	SNAP25
COMBINED_Union	SYT11
COMBINED_Union	VAMP2
COMBINED_Union	ACTG2
COMBINED_Union	ADD1
COMBINED_Union	ATP6V1B1
COMBINED_Union	BASP1
COMBINED_Union	C3
COMBINED_Union	CALM2
COMBINED_Union	CDC73
COMBINED_Union	CKAP4
COMBINED_Union	CRABP1
COMBINED_Union	CTNNA2
COMBINED_Union	CYTH3
COMBINED_Union	DAPK1
COMBINED_Union	DYNC1H1
COMBINED_Union	EEF1A1
COMBINED_Union	ENO1
COMBINED_Union	FMNL2
COMBINED_Union	GABARAPL2
COMBINED_Union	GNAQ
COMBINED_Union	GNAS
COMBINED_Union	GNB1
COMBINED_Union	GNG2
COMBINED_Union	HRAS
COMBINED_Union	HSP90AB1
COMBINED_Union	IGHG2
COMBINED_Union	IGKV2-40
COMBINED_Union	IGLL5
COMBINED_Union	IGLV2-8
COMBINED_Union	INA
COMBINED_Union	JUP
COMBINED_Union	KRT2
COMBINED_Union	L1CAM
COMBINED_Union	LSAMP
COMBINED_Union	MOCS2
COMBINED_Union	NEFL
COMBINED_Union	NEFM
COMBINED_Union	PABPC3
COMBINED_Union	PLEKHA5
COMBINED_Union	PLXDC2
COMBINED_Union	PPIA
COMBINED_Union	PRPF8
COMBINED_Union	PRPH
COMBINED_Union	RABL6
COMBINED_Union	RAC1
COMBINED_Union	RFC1
COMBINED_Union	RPL14
COMBINED_Union	RPUSD3
COMBINED_Union	RRBP1
COMBINED_Union	RTN4RL2
COMBINED_Union	RTP1
COMBINED_Union	SF3B1
COMBINED_Union	SNX9
COMBINED_Union	SYT1
COMBINED_Union	TANC2
COMBINED_Union	TUBA1A
COMBINED_Union	TUBB
COMBINED_Union	TUBB2A
COMBINED_Union	USP42
COMBINED_Union	VDAC2
COMBINED_Union	VIM

## Sheet: 6. Interactor_Annotations
Supplementary PPI-Table 6. For header description see the overview sheet
Interactor	Union_Bait	Union_nBait	NPC_Bait	NPC_nBait	ExN_Bait	ExN_nBait	ADHD_20	ADHD_GWAS	ASD_72	ASD_185	DD_309	DD_477	NDD_373	NDD_664	SCZ_10	SCZ_32
ABLIM1	ANK2	1	ANK2	1	NA	0	FALSE	FALSE	FALSE	FALSE	FALSE	FALSE	FALSE	FALSE	FALSE	FALSE
ACAP3	MAP1A	1	NA	0	MAP1A	1	FALSE	FALSE	FALSE	FALSE	FALSE	FALSE	FALSE	FALSE	FALSE	FALSE
ACBD5	MAP1A	1	MAP1A	1	MAP1A	1	FALSE	FALSE	FALSE	FALSE	FALSE	FALSE	FALSE	FALSE	FALSE	FALSE
ACTA1	ANK2	1	ANK2	1	NA	0	FALSE	FALSE	FALSE	FALSE	FALSE	FALSE	FALSE	FALSE	FALSE	FALSE
ACTB	ANK2	1	ANK2	1	ANK2	1	FALSE	FALSE	FALSE	FALSE	FALSE	FALSE	FALSE	FALSE	FALSE	FALSE
ACTBL2	ANK2	1	ANK2	1	ANK2	1	FALSE	FALSE	FALSE	FALSE	FALSE	FALSE	FALSE	FALSE	FALSE	FALSE
ACTG2	ANK2	1	NA	0	ANK2	1	FALSE	FALSE	FALSE	FALSE	FALSE	FALSE	FALSE	FALSE	FALSE	FALSE
ADD1	ANK2	1	NA	0	ANK2	1	FALSE	FALSE	FALSE	FALSE	FALSE	FALSE	FALSE	FALSE	FALSE	FALSE
ADGRV1	ANK2	1	ANK2	1	NA	0	FALSE	FALSE	FALSE	FALSE	FALSE	FALSE	FALSE	FALSE	FALSE	FALSE
AFAP1	ANK2	1	ANK2	1	NA	0	FALSE	FALSE	FALSE	FALSE	FALSE	FALSE	FALSE	FALSE	FALSE	FALSE
AGTPBP1	MAP1A	1	NA	0	MAP1A	1	FALSE	FALSE	FALSE	FALSE	FALSE	FALSE	FALSE	FALSE	FALSE	FALSE
ALDOA	MAP1A	1	NA	0	MAP1A	1	FALSE	FALSE	FALSE	FALSE	FALSE	FALSE	FALSE	FALSE	FALSE	FALSE
ALYREF	MAP1A	1	MAP1A	1	MAP1A	1	FALSE	FALSE	FALSE	FALSE	FALSE	FALSE	FALSE	FALSE	FALSE	FALSE
AP2B1	MAP1A	1	NA	0	MAP1A	1	FALSE	FALSE	FALSE	FALSE	FALSE	FALSE	FALSE	FALSE	FALSE	FALSE
ARHGAP21	ANK2	1	ANK2	1	NA	0	FALSE	FALSE	FALSE	FALSE	FALSE	FALSE	FALSE	FALSE	FALSE	FALSE
ARHGEF11	ANO8	1	ANO8	1	ANO8	1	FALSE	FALSE	FALSE	FALSE	FALSE	FALSE	FALSE	FALSE	FALSE	FALSE
ARPC1A	ANK2	1	ANK2	1	NA	0	FALSE	FALSE	FALSE	FALSE	FALSE	FALSE	FALSE	FALSE	FALSE	FALSE
ARPC5L	ANK2	1	ANK2	1	NA	0	FALSE	FALSE	FALSE	FALSE	FALSE	FALSE	FALSE	FALSE	FALSE	FALSE
ATP5F1A	ANO8	1	ANO8	1	NA	0	FALSE	FALSE	FALSE	FALSE	FALSE	FALSE	FALSE	FALSE	FALSE	FALSE
ATP5F1B	ANO8	1	ANO8	1	ANO8	1	FALSE	FALSE	FALSE	FALSE	FALSE	FALSE	FALSE	FALSE	FALSE	FALSE
ATP5F1C	ANK2,ANO8	2	NA	0	ANK2,ANO8	2	FALSE	FALSE	FALSE	FALSE	FALSE	FALSE	FALSE	FALSE	FALSE	FALSE
ATP6V1B1	ANK2	1	NA	0	ANK2	1	FALSE	FALSE	FALSE	FALSE	FALSE	FALSE	FALSE	FALSE	FALSE	FALSE
BASP1	ANK2	1	NA	0	ANK2	1	FALSE	FALSE	FALSE	FALSE	FALSE	FALSE	FALSE	FALSE	FALSE	FALSE
BCLAF1	MAP1A	1	MAP1A	1	NA	0	FALSE	FALSE	FALSE	FALSE	FALSE	FALSE	FALSE	FALSE	FALSE	FALSE
BTF3	MAP1A	1	MAP1A	1	MAP1A	1	FALSE	FALSE	FALSE	FALSE	FALSE	FALSE	FALSE	FALSE	FALSE	FALSE
C3	ANK2	1	NA	0	ANK2	1	FALSE	FALSE	FALSE	FALSE	FALSE	FALSE	FALSE	TRUE	FALSE	FALSE
C7orf50	MAP1A	1	NA	0	MAP1A	1	FALSE	FALSE	FALSE	FALSE	FALSE	FALSE	FALSE	FALSE	FALSE	FALSE
CACNA2D1	ANK2,ANO8	2	NA	0	ANK2,ANO8	2	FALSE	FALSE	FALSE	FALSE	FALSE	FALSE	FALSE	TRUE	FALSE	FALSE
CACNB1	ANO8	1	NA	0	ANO8	1	FALSE	FALSE	FALSE	FALSE	FALSE	FALSE	FALSE	FALSE	FALSE	FALSE
CACNB3	ANO8	1	NA	0	ANO8	1	FALSE	FALSE	FALSE	FALSE	FALSE	FALSE	FALSE	FALSE	FALSE	FALSE
CACNB4	ANO8	1	NA	0	ANO8	1	FALSE	FALSE	FALSE	FALSE	FALSE	FALSE	FALSE	FALSE	FALSE	FALSE
CALM2	ANK2	1	NA	0	ANK2	1	FALSE	FALSE	FALSE	FALSE	FALSE	FALSE	FALSE	FALSE	FALSE	FALSE
CAMK2B	ANK2	1	ANK2	1	NA	0	FALSE	FALSE	FALSE	FALSE	TRUE	TRUE	TRUE	TRUE	FALSE	FALSE
CAPRIN1	MAP1A	1	MAP1A	1	NA	0	FALSE	FALSE	FALSE	TRUE	FALSE	FALSE	TRUE	TRUE	FALSE	FALSE
CAPZA1	ANK2,MAP1A	2	ANK2,MAP1A	2	ANK2	1	FALSE	FALSE	FALSE	FALSE	FALSE	FALSE	FALSE	FALSE	FALSE	FALSE
CAPZA2	ANK2	1	ANK2	1	NA	0	FALSE	FALSE	FALSE	FALSE	FALSE	FALSE	FALSE	FALSE	FALSE	FALSE
CAPZB	ANK2	1	ANK2	1	NA	0	FALSE	FALSE	FALSE	FALSE	FALSE	FALSE	FALSE	FALSE	FALSE	FALSE
CBARP	ANO8	1	NA	0	ANO8	1	FALSE	FALSE	FALSE	FALSE	FALSE	FALSE	FALSE	FALSE	FALSE	FALSE
CDC73	ANK2	1	NA	0	ANK2	1	FALSE	FALSE	FALSE	FALSE	FALSE	FALSE	FALSE	FALSE	FALSE	FALSE
CEP170	ANK2,MAP1A	2	ANK2,MAP1A	2	MAP1A	1	FALSE	FALSE	FALSE	FALSE	FALSE	FALSE	FALSE	FALSE	FALSE	FALSE
CIRBP	MAP1A	1	NA	0	MAP1A	1	FALSE	FALSE	FALSE	FALSE	FALSE	FALSE	FALSE	FALSE	FALSE	FALSE
CKAP4	ANK2	1	NA	0	ANK2	1	FALSE	FALSE	FALSE	FALSE	FALSE	FALSE	FALSE	FALSE	FALSE	FALSE
CLASP1	MAP1A	1	NA	0	MAP1A	1	FALSE	FALSE	FALSE	FALSE	FALSE	FALSE	FALSE	FALSE	FALSE	FALSE
CLASP2	MAP1A	1	NA	0	MAP1A	1	FALSE	FALSE	FALSE	FALSE	FALSE	FALSE	FALSE	FALSE	FALSE	FALSE
CMAS	MAP1A	1	NA	0	MAP1A	1	FALSE	FALSE	FALSE	FALSE	FALSE	FALSE	FALSE	FALSE	FALSE	FALSE
CNTN1	ANK2	1	ANK2	1	NA	0	FALSE	FALSE	FALSE	FALSE	FALSE	FALSE	FALSE	FALSE	FALSE	FALSE
COL1A1	ANK2	1	ANK2	1	ANK2	1	FALSE	FALSE	FALSE	FALSE	FALSE	FALSE	FALSE	FALSE	FALSE	FALSE
CORO1C	ANK2	1	ANK2	1	NA	0	FALSE	FALSE	FALSE	FALSE	FALSE	FALSE	FALSE	FALSE	FALSE	FALSE
CORO2A	ANK2	1	ANK2	1	NA	0	FALSE	FALSE	FALSE	FALSE	FALSE	FALSE	FALSE	FALSE	FALSE	FALSE
CORO2B	ANK2	1	ANK2	1	ANK2	1	FALSE	FALSE	FALSE	FALSE	FALSE	FALSE	FALSE	FALSE	FALSE	FALSE
CRABP1	ANK2	1	NA	0	ANK2	1	FALSE	FALSE	FALSE	FALSE	FALSE	FALSE	FALSE	FALSE	FALSE	FALSE
CSNK1A1	MAP1A	1	NA	0	MAP1A	1	FALSE	FALSE	FALSE	FALSE	FALSE	FALSE	FALSE	FALSE	FALSE	FALSE
CTNNA1	ANK2	1	ANK2	1	NA	0	FALSE	FALSE	FALSE	FALSE	FALSE	FALSE	FALSE	FALSE	FALSE	FALSE
CTNNA2	ANK2	1	NA	0	ANK2	1	FALSE	FALSE	FALSE	TRUE	FALSE	FALSE	TRUE	TRUE	FALSE	FALSE
CTNNB1	ANK2	1	ANK2	1	NA	0	FALSE	FALSE	TRUE	TRUE	TRUE	TRUE	TRUE	TRUE	FALSE	FALSE
CTTN	ANK2	1	ANK2	1	NA	0	FALSE	FALSE	FALSE	FALSE	FALSE	FALSE	FALSE	FALSE	FALSE	FALSE
CYTH3	ANK2	1	NA	0	ANK2	1	FALSE	FALSE	FALSE	FALSE	FALSE	FALSE	FALSE	FALSE	FALSE	FALSE
DAPK1	ANK2	1	NA	0	ANK2	1	FALSE	FALSE	FALSE	FALSE	FALSE	FALSE	FALSE	FALSE	FALSE	FALSE
DBN1	ANK2	1	ANK2	1	ANK2	1	FALSE	FALSE	FALSE	FALSE	FALSE	FALSE	FALSE	FALSE	FALSE	FALSE
DDX17	MAP1A	1	MAP1A	1	NA	0	FALSE	FALSE	FALSE	FALSE	FALSE	FALSE	FALSE	FALSE	FALSE	FALSE
DDX21	MAP1A	1	MAP1A	1	NA	0	FALSE	FALSE	FALSE	FALSE	FALSE	FALSE	FALSE	FALSE	FALSE	FALSE
DDX3X	MAP1A	1	MAP1A	1	MAP1A	1	FALSE	FALSE	FALSE	FALSE	FALSE	FALSE	FALSE	FALSE	FALSE	FALSE
DDX5	MAP1A	1	MAP1A	1	NA	0	FALSE	FALSE	FALSE	FALSE	FALSE	FALSE	FALSE	FALSE	FALSE	FALSE
DHX30	MAP1A	1	NA	0	MAP1A	1	FALSE	FALSE	FALSE	FALSE	TRUE	TRUE	TRUE	TRUE	FALSE	FALSE
DHX36	MAP1A	1	NA	0	MAP1A	1	FALSE	FALSE	FALSE	FALSE	FALSE	FALSE	FALSE	FALSE	FALSE	FALSE
DHX9	MAP1A	1	MAP1A	1	MAP1A	1	FALSE	FALSE	FALSE	FALSE	FALSE	FALSE	FALSE	FALSE	FALSE	FALSE
DLG1	MAP1A	1	MAP1A	1	NA	0	FALSE	FALSE	FALSE	FALSE	FALSE	FALSE	FALSE	FALSE	FALSE	FALSE
DNAJC9	MAP1A	1	MAP1A	1	NA	0	FALSE	FALSE	FALSE	FALSE	FALSE	FALSE	FALSE	FALSE	FALSE	FALSE
DYNC1H1	ANK2	1	NA	0	ANK2	1	FALSE	FALSE	TRUE	TRUE	TRUE	TRUE	TRUE	TRUE	FALSE	FALSE
DYNLL2	ANK2	1	ANK2	1	NA	0	FALSE	FALSE	FALSE	FALSE	FALSE	FALSE	FALSE	FALSE	FALSE	FALSE
EEF1A1	ANK2	1	NA	0	ANK2	1	FALSE	FALSE	FALSE	FALSE	FALSE	FALSE	FALSE	FALSE	FALSE	FALSE
EEF1A1P5	ANK2	1	ANK2	1	NA	0	FALSE	FALSE	FALSE	FALSE	FALSE	FALSE	FALSE	FALSE	FALSE	FALSE
ENO1	ANK2	1	NA	0	ANK2	1	FALSE	FALSE	FALSE	FALSE	FALSE	FALSE	FALSE	FALSE	FALSE	FALSE
EPB41L1	MAP1A	1	NA	0	MAP1A	1	FALSE	FALSE	FALSE	FALSE	FALSE	FALSE	FALSE	FALSE	FALSE	FALSE
EPB41L2	ANO8,MAP1A	2	NA	0	ANO8,MAP1A	2	FALSE	FALSE	FALSE	FALSE	FALSE	FALSE	FALSE	FALSE	FALSE	FALSE
EPB41L3	ANK2,MAP1A	2	ANK2	1	ANK2,MAP1A	2	FALSE	FALSE	FALSE	FALSE	FALSE	FALSE	FALSE	FALSE	FALSE	FALSE
EPRS1	MAP1A	1	NA	0	MAP1A	1	FALSE	FALSE	FALSE	FALSE	FALSE	FALSE	FALSE	FALSE	FALSE	FALSE
FARP1	MAP1A	1	NA	0	MAP1A	1	FALSE	FALSE	FALSE	FALSE	FALSE	FALSE	FALSE	FALSE	FALSE	FALSE
FMNL2	ANK2	1	NA	0	ANK2	1	FALSE	FALSE	FALSE	FALSE	FALSE	FALSE	FALSE	FALSE	FALSE	FALSE
FSCN1	ANK2	1	ANK2	1	ANK2	1	FALSE	FALSE	FALSE	FALSE	FALSE	FALSE	FALSE	FALSE	FALSE	FALSE
FXR1	MAP1A	1	MAP1A	1	NA	0	FALSE	FALSE	FALSE	FALSE	FALSE	FALSE	FALSE	FALSE	FALSE	FALSE
FXR2	MAP1A	1	NA	0	MAP1A	1	FALSE	FALSE	FALSE	FALSE	FALSE	FALSE	FALSE	FALSE	FALSE	FALSE
G3BP2	MAP1A	1	NA	0	MAP1A	1	FALSE	FALSE	FALSE	FALSE	FALSE	TRUE	FALSE	TRUE	FALSE	FALSE
GABARAPL2	ANK2	1	NA	0	ANK2	1	FALSE	FALSE	FALSE	FALSE	FALSE	FALSE	FALSE	FALSE	FALSE	FALSE
GAP43	ANK2	1	ANK2	1	ANK2	1	FALSE	FALSE	FALSE	FALSE	FALSE	FALSE	FALSE	FALSE	FALSE	FALSE
GAPDH	ANK2	1	ANK2	1	NA	0	FALSE	FALSE	FALSE	FALSE	FALSE	FALSE	FALSE	FALSE	FALSE	FALSE
GAS2L3	ANK2	1	ANK2	1	NA	0	FALSE	FALSE	FALSE	FALSE	FALSE	FALSE	FALSE	FALSE	FALSE	FALSE
GNAO1	ANK2	1	ANK2	1	ANK2	1	FALSE	FALSE	FALSE	FALSE	TRUE	TRUE	TRUE	TRUE	FALSE	FALSE
GNAQ	ANK2	1	NA	0	ANK2	1	FALSE	FALSE	FALSE	FALSE	FALSE	FALSE	FALSE	FALSE	FALSE	FALSE
GNAS	ANK2	1	NA	0	ANK2	1	FALSE	FALSE	FALSE	FALSE	TRUE	TRUE	TRUE	TRUE	FALSE	FALSE
GNB1	ANK2	1	NA	0	ANK2	1	FALSE	FALSE	FALSE	FALSE	TRUE	TRUE	TRUE	TRUE	FALSE	FALSE
GNG2	ANK2	1	NA	0	ANK2	1	FALSE	FALSE	FALSE	FALSE	FALSE	FALSE	FALSE	FALSE	FALSE	FALSE
GRB2	MAP1A	1	MAP1A	1	MAP1A	1	FALSE	FALSE	FALSE	FALSE	FALSE	FALSE	FALSE	FALSE	FALSE	FALSE
GTPBP4	MAP1A	1	MAP1A	1	NA	0	FALSE	FALSE	FALSE	FALSE	FALSE	FALSE	FALSE	FALSE	FALSE	FALSE
H1-0	MAP1A	1	NA	0	MAP1A	1	FALSE	FALSE	FALSE	FALSE	FALSE	FALSE	FALSE	FALSE	FALSE	FALSE
H1-10	MAP1A	1	MAP1A	1	MAP1A	1	FALSE	FALSE	FALSE	FALSE	FALSE	FALSE	FALSE	FALSE	FALSE	FALSE
H1-4	MAP1A	1	MAP1A	1	MAP1A	1	FALSE	FALSE	FALSE	FALSE	TRUE	TRUE	TRUE	TRUE	FALSE	FALSE
H1-5	MAP1A	1	MAP1A	1	MAP1A	1	FALSE	FALSE	FALSE	FALSE	FALSE	FALSE	FALSE	FALSE	FALSE	FALSE
HERC2	MAP1A	1	MAP1A	1	MAP1A	1	FALSE	FALSE	FALSE	FALSE	FALSE	FALSE	FALSE	FALSE	FALSE	FALSE
HIP1R	ANO8	1	ANO8	1	ANO8	1	FALSE	FALSE	FALSE	FALSE	FALSE	FALSE	FALSE	FALSE	FALSE	FALSE
HIST2H2BE	ANK2	1	ANK2	1	NA	0	FALSE	FALSE	FALSE	FALSE	FALSE	FALSE	FALSE	FALSE	FALSE	FALSE
HNRNPA0	MAP1A	1	MAP1A	1	MAP1A	1	FALSE	FALSE	FALSE	FALSE	FALSE	FALSE	FALSE	FALSE	FALSE	FALSE
HNRNPA1	ANK2,MAP1A	2	ANK2,MAP1A	2	MAP1A	1	FALSE	FALSE	FALSE	FALSE	FALSE	FALSE	FALSE	FALSE	FALSE	FALSE
HNRNPA3	MAP1A	1	MAP1A	1	NA	0	FALSE	FALSE	FALSE	FALSE	FALSE	FALSE	FALSE	FALSE	FALSE	FALSE
HNRNPAB	MAP1A	1	MAP1A	1	NA	0	FALSE	FALSE	FALSE	FALSE	FALSE	FALSE	FALSE	FALSE	FALSE	FALSE
HNRNPD	MAP1A	1	MAP1A	1	MAP1A	1	FALSE	FALSE	FALSE	TRUE	TRUE	TRUE	TRUE	TRUE	FALSE	FALSE
HNRNPH1	MAP1A	1	MAP1A	1	NA	0	FALSE	FALSE	FALSE	FALSE	FALSE	FALSE	FALSE	FALSE	FALSE	FALSE
HNRNPM	ANK2	1	ANK2	1	ANK2	1	FALSE	FALSE	FALSE	FALSE	FALSE	FALSE	FALSE	FALSE	FALSE	FALSE
HNRNPR	MAP1A	1	MAP1A	1	NA	0	FALSE	FALSE	FALSE	FALSE	FALSE	FALSE	FALSE	FALSE	FALSE	FALSE
HNRNPU	MAP1A	1	MAP1A	1	MAP1A	1	FALSE	FALSE	FALSE	FALSE	TRUE	TRUE	TRUE	TRUE	FALSE	FALSE
HNRNPUL1	MAP1A	1	NA	0	MAP1A	1	FALSE	FALSE	FALSE	FALSE	FALSE	FALSE	FALSE	FALSE	FALSE	FALSE
HP1BP3	ANK2,MAP1A	2	NA	0	ANK2,MAP1A	2	FALSE	FALSE	FALSE	FALSE	FALSE	FALSE	FALSE	FALSE	FALSE	FALSE
HRAS	ANK2	1	NA	0	ANK2	1	FALSE	FALSE	FALSE	FALSE	TRUE	TRUE	TRUE	TRUE	FALSE	FALSE
HSP90AB1	ANK2	1	NA	0	ANK2	1	FALSE	FALSE	FALSE	FALSE	FALSE	FALSE	FALSE	TRUE	FALSE	FALSE
HSPA12A	MAP1A	1	NA	0	MAP1A	1	FALSE	FALSE	FALSE	FALSE	FALSE	FALSE	FALSE	FALSE	FALSE	FALSE
HSPA1A	ANK2,MAP1A	2	MAP1A	1	ANK2	1	FALSE	FALSE	FALSE	FALSE	FALSE	FALSE	FALSE	FALSE	FALSE	FALSE
HSPA5	ANK2,MAP1A	2	MAP1A	1	ANK2	1	FALSE	FALSE	FALSE	FALSE	FALSE	FALSE	FALSE	FALSE	FALSE	FALSE
HSPA8	ANK2,MAP1A	2	MAP1A	1	ANK2	1	FALSE	FALSE	FALSE	FALSE	FALSE	FALSE	FALSE	FALSE	FALSE	FALSE
IGF2BP1	ANK2,MAP1A	2	MAP1A	1	ANK2,MAP1A	2	FALSE	FALSE	FALSE	FALSE	FALSE	FALSE	FALSE	FALSE	FALSE	FALSE
IGF2BP3	MAP1A	1	MAP1A	1	NA	0	FALSE	FALSE	FALSE	FALSE	FALSE	FALSE	FALSE	FALSE	FALSE	FALSE
IGHG2	ANK2	1	NA	0	ANK2	1	FALSE	FALSE	FALSE	FALSE	FALSE	FALSE	FALSE	FALSE	FALSE	FALSE
IGKV2-40	ANK2	1	NA	0	ANK2	1	FALSE	FALSE	FALSE	FALSE	FALSE	FALSE	FALSE	FALSE	FALSE	FALSE
IGLL5	ANK2	1	NA	0	ANK2	1	FALSE	FALSE	FALSE	FALSE	FALSE	FALSE	FALSE	FALSE	FALSE	FALSE
IGLV2-8	ANK2	1	NA	0	ANK2	1	FALSE	FALSE	FALSE	FALSE	FALSE	FALSE	FALSE	FALSE	FALSE	FALSE
IKBIP	ANO8	1	ANO8	1	NA	0	FALSE	FALSE	FALSE	FALSE	FALSE	FALSE	FALSE	FALSE	FALSE	FALSE
ILF2	MAP1A	1	MAP1A	1	MAP1A	1	FALSE	FALSE	FALSE	FALSE	FALSE	FALSE	FALSE	FALSE	FALSE	FALSE
ILF3	MAP1A	1	MAP1A	1	MAP1A	1	FALSE	FALSE	FALSE	FALSE	FALSE	FALSE	FALSE	FALSE	FALSE	FALSE
INA	ANK2	1	NA	0	ANK2	1	FALSE	FALSE	FALSE	FALSE	FALSE	FALSE	FALSE	FALSE	FALSE	FALSE
JUP	ANK2	1	NA	0	ANK2	1	FALSE	FALSE	FALSE	FALSE	FALSE	FALSE	FALSE	FALSE	FALSE	FALSE
KCTD12	ANO8	1	ANO8	1	NA	0	FALSE	FALSE	FALSE	FALSE	FALSE	FALSE	FALSE	FALSE	FALSE	FALSE
KCTD8	ANO8	1	ANO8	1	ANO8	1	FALSE	FALSE	FALSE	FALSE	FALSE	FALSE	FALSE	FALSE	FALSE	FALSE
KIF2A	MAP1A	1	MAP1A	1	MAP1A	1	FALSE	FALSE	FALSE	FALSE	FALSE	TRUE	TRUE	TRUE	FALSE	FALSE
KRT2	ANK2	1	NA	0	ANK2	1	FALSE	FALSE	FALSE	FALSE	FALSE	FALSE	FALSE	FALSE	FALSE	FALSE
L1CAM	ANK2	1	NA	0	ANK2	1	FALSE	FALSE	FALSE	FALSE	FALSE	FALSE	FALSE	FALSE	FALSE	FALSE
LAMC1	ANO8	1	NA	0	ANO8	1	FALSE	FALSE	FALSE	FALSE	FALSE	FALSE	FALSE	FALSE	FALSE	FALSE
LIN28A	MAP1A	1	MAP1A	1	NA	0	FALSE	FALSE	FALSE	FALSE	FALSE	FALSE	FALSE	FALSE	FALSE	FALSE
LRRFIP2	ANK2	1	ANK2	1	NA	0	FALSE	FALSE	FALSE	FALSE	FALSE	FALSE	FALSE	FALSE	FALSE	FALSE
LSAMP	ANK2	1	NA	0	ANK2	1	FALSE	FALSE	FALSE	FALSE	FALSE	FALSE	FALSE	FALSE	FALSE	FALSE
LUZP1	MAP1A	1	MAP1A	1	MAP1A	1	FALSE	FALSE	FALSE	FALSE	FALSE	FALSE	FALSE	FALSE	FALSE	FALSE
MACF1	ANK2	1	ANK2	1	ANK2	1	FALSE	FALSE	FALSE	FALSE	FALSE	FALSE	FALSE	FALSE	FALSE	FALSE
MAP1B	ANK2,MAP1A	2	ANK2,MAP1A	2	ANK2,MAP1A	2	FALSE	FALSE	FALSE	FALSE	FALSE	FALSE	FALSE	FALSE	FALSE	FALSE
MAP1LC3A	MAP1A	1	NA	0	MAP1A	1	FALSE	FALSE	FALSE	FALSE	FALSE	FALSE	FALSE	FALSE	FALSE	FALSE
MAP1LC3B	MAP1A	1	NA	0	MAP1A	1	FALSE	FALSE	FALSE	FALSE	FALSE	FALSE	FALSE	FALSE	FALSE	FALSE
MAP1S	MAP1A	1	NA	0	MAP1A	1	FALSE	FALSE	FALSE	FALSE	FALSE	FALSE	FALSE	FALSE	FALSE	FALSE
MAP2	MAP1A	1	NA	0	MAP1A	1	FALSE	FALSE	FALSE	FALSE	FALSE	FALSE	FALSE	TRUE	FALSE	FALSE
MAP6	ANK2,MAP1A	2	NA	0	ANK2,MAP1A	2	FALSE	FALSE	FALSE	FALSE	FALSE	FALSE	FALSE	FALSE	FALSE	FALSE
MAP7D1	MAP1A	1	NA	0	MAP1A	1	FALSE	FALSE	FALSE	FALSE	FALSE	FALSE	FALSE	FALSE	FALSE	FALSE
MARK1	MAP1A	1	NA	0	MAP1A	1	FALSE	FALSE	FALSE	FALSE	FALSE	FALSE	FALSE	FALSE	FALSE	FALSE
MARK2	ANO8,MAP1A	2	NA	0	ANO8,MAP1A	2	FALSE	FALSE	FALSE	TRUE	TRUE	TRUE	TRUE	TRUE	FALSE	FALSE
MARK3	MAP1A	1	MAP1A	1	MAP1A	1	FALSE	FALSE	FALSE	FALSE	FALSE	FALSE	FALSE	FALSE	FALSE	FALSE
MOCS2	ANK2	1	NA	0	ANK2	1	FALSE	FALSE	FALSE	FALSE	FALSE	FALSE	FALSE	FALSE	FALSE	FALSE
MPRIP	ANK2	1	ANK2	1	ANK2	1	FALSE	FALSE	FALSE	FALSE	FALSE	FALSE	FALSE	FALSE	FALSE	FALSE
MTCL1	MAP1A	1	MAP1A	1	MAP1A	1	FALSE	FALSE	FALSE	FALSE	FALSE	FALSE	FALSE	FALSE	FALSE	FALSE
MTDH	MAP1A	1	NA	0	MAP1A	1	FALSE	FALSE	FALSE	FALSE	FALSE	FALSE	FALSE	FALSE	FALSE	FALSE
MYCBP2	MAP1A	1	NA	0	MAP1A	1	FALSE	FALSE	FALSE	FALSE	FALSE	FALSE	FALSE	FALSE	FALSE	FALSE
MYEF2	MAP1A	1	NA	0	MAP1A	1	FALSE	FALSE	FALSE	FALSE	FALSE	FALSE	FALSE	FALSE	FALSE	FALSE
MYH10	ANK2	1	ANK2	1	ANK2	1	FALSE	FALSE	FALSE	FALSE	FALSE	FALSE	FALSE	FALSE	FALSE	FALSE
MYH9	ANK2	1	ANK2	1	ANK2	1	FALSE	FALSE	FALSE	FALSE	FALSE	FALSE	FALSE	FALSE	FALSE	FALSE
MYL12B	ANK2	1	ANK2	1	NA	0	FALSE	FALSE	FALSE	FALSE	FALSE	FALSE	FALSE	FALSE	FALSE	FALSE
MYL6	ANK2	1	ANK2	1	NA	0	FALSE	FALSE	FALSE	FALSE	FALSE	FALSE	FALSE	FALSE	FALSE	FALSE
MYL6B	ANK2	1	ANK2	1	NA	0	FALSE	FALSE	FALSE	FALSE	FALSE	FALSE	FALSE	FALSE	FALSE	FALSE
MYO18A	ANK2	1	ANK2	1	NA	0	FALSE	FALSE	FALSE	TRUE	FALSE	FALSE	FALSE	TRUE	FALSE	FALSE
MYO1B	ANK2	1	ANK2	1	ANK2	1	FALSE	FALSE	FALSE	FALSE	FALSE	FALSE	FALSE	FALSE	FALSE	FALSE
MYO5A	ANK2	1	ANK2	1	ANK2	1	FALSE	FALSE	FALSE	FALSE	FALSE	FALSE	FALSE	FALSE	FALSE	FALSE
NACA	MAP1A	1	MAP1A	1	NA	0	FALSE	FALSE	FALSE	FALSE	FALSE	FALSE	FALSE	TRUE	FALSE	FALSE
NAP1L1	ANK2	1	ANK2	1	NA	0	FALSE	FALSE	FALSE	FALSE	FALSE	FALSE	FALSE	FALSE	FALSE	FALSE
NCL	ANK2,MAP1A	2	MAP1A	1	ANK2,MAP1A	2	FALSE	FALSE	FALSE	FALSE	FALSE	TRUE	FALSE	TRUE	FALSE	FALSE
NDEL1	MAP1A	1	NA	0	MAP1A	1	FALSE	FALSE	FALSE	FALSE	FALSE	FALSE	FALSE	FALSE	FALSE	FALSE
NEFL	ANK2	1	NA	0	ANK2	1	FALSE	FALSE	FALSE	FALSE	FALSE	FALSE	FALSE	FALSE	FALSE	FALSE
NEFM	ANK2	1	NA	0	ANK2	1	FALSE	FALSE	FALSE	FALSE	FALSE	FALSE	FALSE	FALSE	FALSE	FALSE
NEURL4	MAP1A	1	MAP1A	1	MAP1A	1	FALSE	FALSE	FALSE	FALSE	FALSE	FALSE	FALSE	FALSE	FALSE	FALSE
NONO	ANK2,MAP1A	2	MAP1A	1	ANK2	1	FALSE	FALSE	FALSE	FALSE	FALSE	FALSE	FALSE	FALSE	FALSE	FALSE
NOP56	MAP1A	1	NA	0	MAP1A	1	FALSE	FALSE	FALSE	FALSE	FALSE	FALSE	FALSE	FALSE	FALSE	FALSE
NPM1	ANK2,ANO8,MAP1A	3	ANK2,ANO8,MAP1A	3	ANK2,MAP1A	2	FALSE	FALSE	FALSE	FALSE	FALSE	FALSE	FALSE	FALSE	FALSE	FALSE
PABPC1	MAP1A	1	MAP1A	1	NA	0	FALSE	FALSE	FALSE	FALSE	FALSE	FALSE	FALSE	FALSE	FALSE	FALSE
PABPC3	ANK2	1	NA	0	ANK2	1	FALSE	FALSE	FALSE	FALSE	FALSE	FALSE	FALSE	FALSE	FALSE	FALSE
PARD3	ANO8	1	ANO8	1	NA	0	FALSE	FALSE	FALSE	FALSE	FALSE	FALSE	FALSE	FALSE	FALSE	FALSE
PARP1	ANO8	1	ANO8	1	NA	0	FALSE	FALSE	FALSE	FALSE	FALSE	FALSE	FALSE	FALSE	FALSE	FALSE
PELP1	MAP1A	1	MAP1A	1	NA	0	FALSE	FALSE	FALSE	FALSE	FALSE	FALSE	FALSE	FALSE	FALSE	FALSE
PGAM5	ANK2,MAP1A	2	NA	0	ANK2,MAP1A	2	FALSE	FALSE	FALSE	FALSE	FALSE	FALSE	FALSE	FALSE	FALSE	FALSE
PLEKHA5	ANK2	1	NA	0	ANK2	1	FALSE	FALSE	FALSE	FALSE	FALSE	FALSE	FALSE	FALSE	FALSE	FALSE
PLXDC2	ANK2	1	NA	0	ANK2	1	FALSE	FALSE	FALSE	FALSE	FALSE	FALSE	FALSE	FALSE	FALSE	FALSE
POLDIP3	MAP1A	1	MAP1A	1	NA	0	FALSE	FALSE	FALSE	FALSE	FALSE	FALSE	FALSE	FALSE	FALSE	FALSE
PPFIA1	MAP1A	1	MAP1A	1	MAP1A	1	FALSE	FALSE	FALSE	FALSE	FALSE	FALSE	FALSE	FALSE	FALSE	FALSE
PPFIA2	MAP1A	1	NA	0	MAP1A	1	FALSE	FALSE	FALSE	FALSE	FALSE	TRUE	FALSE	TRUE	FALSE	FALSE
PPFIA3	ANO8	1	NA	0	ANO8	1	FALSE	FALSE	FALSE	FALSE	FALSE	FALSE	FALSE	FALSE	FALSE	FALSE
PPIA	ANK2	1	NA	0	ANK2	1	FALSE	FALSE	FALSE	FALSE	FALSE	FALSE	FALSE	FALSE	FALSE	FALSE
PPM1L	ANO8	1	ANO8	1	ANO8	1	FALSE	FALSE	FALSE	FALSE	FALSE	FALSE	FALSE	FALSE	FALSE	FALSE
PPP1CA	ANK2	1	ANK2	1	ANK2	1	FALSE	FALSE	FALSE	FALSE	FALSE	FALSE	FALSE	FALSE	FALSE	FALSE
PPP1CB	ANK2	1	ANK2	1	NA	0	FALSE	FALSE	FALSE	FALSE	TRUE	TRUE	TRUE	TRUE	FALSE	FALSE
PPP1R12A	ANK2	1	ANK2	1	NA	0	FALSE	FALSE	FALSE	FALSE	FALSE	FALSE	FALSE	FALSE	FALSE	FALSE
PPP1R18	ANK2	1	ANK2	1	NA	0	FALSE	FALSE	FALSE	FALSE	FALSE	FALSE	FALSE	FALSE	FALSE	FALSE
PPP1R9A	ANK2	1	ANK2	1	NA	0	FALSE	FALSE	FALSE	FALSE	FALSE	FALSE	FALSE	FALSE	FALSE	FALSE
PPP1R9B	ANK2	1	ANK2	1	NA	0	FALSE	FALSE	FALSE	TRUE	FALSE	FALSE	FALSE	TRUE	FALSE	FALSE
PPP2R1A	MAP1A	1	NA	0	MAP1A	1	FALSE	FALSE	FALSE	FALSE	TRUE	TRUE	TRUE	TRUE	FALSE	FALSE
PRDX1	ANK2	1	ANK2	1	ANK2	1	FALSE	FALSE	FALSE	FALSE	FALSE	FALSE	FALSE	FALSE	FALSE	FALSE
PRKRA	MAP1A	1	NA	0	MAP1A	1	FALSE	FALSE	FALSE	FALSE	FALSE	FALSE	FALSE	FALSE	FALSE	FALSE
PRPF19	MAP1A	1	MAP1A	1	NA	0	FALSE	FALSE	FALSE	FALSE	FALSE	FALSE	FALSE	FALSE	FALSE	FALSE
PRPF8	ANK2	1	NA	0	ANK2	1	FALSE	FALSE	FALSE	FALSE	TRUE	TRUE	TRUE	TRUE	FALSE	FALSE
PRPH	ANK2	1	NA	0	ANK2	1	FALSE	FALSE	FALSE	FALSE	FALSE	FALSE	FALSE	FALSE	FALSE	FALSE
PRR36	ANK2	1	ANK2	1	NA	0	FALSE	FALSE	FALSE	FALSE	FALSE	FALSE	FALSE	FALSE	FALSE	FALSE
PSD2	ANK2	1	ANK2	1	ANK2	1	FALSE	FALSE	FALSE	FALSE	FALSE	FALSE	FALSE	FALSE	FALSE	FALSE
PURA	MAP1A	1	NA	0	MAP1A	1	FALSE	FALSE	FALSE	FALSE	TRUE	TRUE	TRUE	TRUE	FALSE	FALSE
PYM1	MAP1A	1	NA	0	MAP1A	1	FALSE	FALSE	FALSE	FALSE	FALSE	FALSE	FALSE	FALSE	FALSE	FALSE
RABL6	ANK2	1	NA	0	ANK2	1	FALSE	FALSE	FALSE	FALSE	FALSE	FALSE	FALSE	FALSE	FALSE	FALSE
RAC1	ANK2	1	NA	0	ANK2	1	FALSE	FALSE	FALSE	FALSE	TRUE	TRUE	TRUE	TRUE	FALSE	FALSE
RAE1	MAP1A	1	NA	0	MAP1A	1	FALSE	FALSE	FALSE	FALSE	FALSE	FALSE	FALSE	FALSE	FALSE	FALSE
RAI14	ANK2	1	ANK2	1	NA	0	FALSE	FALSE	FALSE	FALSE	FALSE	FALSE	FALSE	FALSE	FALSE	FALSE
RALA	ANO8	1	NA	0	ANO8	1	FALSE	FALSE	FALSE	FALSE	FALSE	TRUE	TRUE	TRUE	FALSE	FALSE
RBM15	MAP1A	1	MAP1A	1	NA	0	FALSE	FALSE	FALSE	FALSE	FALSE	FALSE	FALSE	FALSE	FALSE	FALSE
RBM39	MAP1A	1	MAP1A	1	NA	0	FALSE	FALSE	FALSE	FALSE	FALSE	FALSE	FALSE	FALSE	FALSE	FALSE
RBMX	MAP1A	1	MAP1A	1	NA	0	FALSE	FALSE	FALSE	FALSE	FALSE	FALSE	FALSE	FALSE	FALSE	FALSE
RFC1	ANK2	1	NA	0	ANK2	1	FALSE	FALSE	FALSE	FALSE	FALSE	FALSE	FALSE	FALSE	FALSE	FALSE
RIMS1	ANO8	1	NA	0	ANO8	1	FALSE	FALSE	FALSE	FALSE	FALSE	FALSE	FALSE	FALSE	FALSE	FALSE
RIN2	ANO8	1	ANO8	1	NA	0	FALSE	FALSE	FALSE	FALSE	FALSE	FALSE	FALSE	FALSE	FALSE	FALSE
RPL10	MAP1A	1	MAP1A	1	MAP1A	1	FALSE	FALSE	FALSE	FALSE	FALSE	FALSE	FALSE	FALSE	FALSE	FALSE
RPL10A	ANK2,MAP1A	2	MAP1A	1	ANK2,MAP1A	2	FALSE	FALSE	FALSE	FALSE	FALSE	TRUE	FALSE	TRUE	FALSE	FALSE
RPL11	MAP1A	1	NA	0	MAP1A	1	FALSE	FALSE	FALSE	FALSE	FALSE	FALSE	FALSE	FALSE	FALSE	FALSE
RPL12	MAP1A	1	MAP1A	1	MAP1A	1	FALSE	FALSE	FALSE	FALSE	FALSE	FALSE	FALSE	FALSE	FALSE	FALSE
RPL13	MAP1A	1	MAP1A	1	MAP1A	1	FALSE	FALSE	FALSE	FALSE	FALSE	FALSE	FALSE	FALSE	FALSE	FALSE
RPL13A	MAP1A	1	MAP1A	1	MAP1A	1	FALSE	FALSE	FALSE	FALSE	FALSE	FALSE	FALSE	FALSE	FALSE	FALSE
RPL14	ANK2	1	NA	0	ANK2	1	FALSE	FALSE	FALSE	FALSE	FALSE	FALSE	FALSE	FALSE	FALSE	FALSE
RPL15	MAP1A	1	MAP1A	1	MAP1A	1	FALSE	FALSE	FALSE	FALSE	FALSE	FALSE	FALSE	FALSE	FALSE	FALSE
RPL17	MAP1A	1	MAP1A	1	MAP1A	1	FALSE	FALSE	FALSE	FALSE	FALSE	FALSE	FALSE	FALSE	FALSE	FALSE
RPL18	ANK2,MAP1A	2	MAP1A	1	ANK2,MAP1A	2	FALSE	FALSE	FALSE	FALSE	FALSE	FALSE	FALSE	FALSE	FALSE	FALSE
RPL18A	ANK2,MAP1A	2	NA	0	ANK2,MAP1A	2	FALSE	FALSE	FALSE	FALSE	FALSE	FALSE	FALSE	FALSE	FALSE	FALSE
RPL19	MAP1A	1	NA	0	MAP1A	1	FALSE	FALSE	FALSE	FALSE	FALSE	TRUE	FALSE	TRUE	FALSE	FALSE
RPL21	MAP1A	1	MAP1A	1	MAP1A	1	FALSE	FALSE	FALSE	FALSE	FALSE	FALSE	FALSE	FALSE	FALSE	FALSE
RPL22	MAP1A	1	MAP1A	1	MAP1A	1	FALSE	FALSE	FALSE	FALSE	FALSE	FALSE	FALSE	FALSE	FALSE	FALSE
RPL23	MAP1A	1	MAP1A	1	NA	0	FALSE	FALSE	FALSE	FALSE	FALSE	FALSE	FALSE	FALSE	FALSE	FALSE
RPL23A	ANO8,MAP1A	2	ANO8,MAP1A	2	MAP1A	1	FALSE	FALSE	FALSE	FALSE	FALSE	FALSE	FALSE	FALSE	FALSE	FALSE
RPL24	MAP1A	1	MAP1A	1	MAP1A	1	FALSE	FALSE	FALSE	FALSE	FALSE	FALSE	FALSE	FALSE	FALSE	FALSE
RPL26	MAP1A	1	NA	0	MAP1A	1	FALSE	FALSE	FALSE	FALSE	FALSE	FALSE	FALSE	FALSE	FALSE	FALSE
RPL27	ANK2,MAP1A	2	MAP1A	1	ANK2,MAP1A	2	FALSE	FALSE	FALSE	FALSE	FALSE	FALSE	FALSE	FALSE	FALSE	FALSE
RPL27A	MAP1A	1	MAP1A	1	NA	0	FALSE	FALSE	FALSE	FALSE	FALSE	FALSE	FALSE	FALSE	FALSE	FALSE
RPL28	ANO8	1	ANO8	1	ANO8	1	FALSE	FALSE	FALSE	FALSE	FALSE	FALSE	FALSE	FALSE	FALSE	FALSE
RPL3	MAP1A	1	MAP1A	1	MAP1A	1	FALSE	FALSE	FALSE	FALSE	FALSE	FALSE	FALSE	FALSE	FALSE	FALSE
RPL30	MAP1A	1	MAP1A	1	MAP1A	1	FALSE	FALSE	FALSE	FALSE	FALSE	FALSE	FALSE	FALSE	FALSE	FALSE
RPL31	MAP1A	1	MAP1A	1	NA	0	FALSE	FALSE	FALSE	FALSE	FALSE	FALSE	FALSE	FALSE	FALSE	FALSE
RPL34	ANK2,MAP1A	2	NA	0	ANK2,MAP1A	2	FALSE	FALSE	FALSE	FALSE	FALSE	FALSE	FALSE	FALSE	FALSE	FALSE
RPL35	MAP1A	1	NA	0	MAP1A	1	FALSE	FALSE	FALSE	FALSE	FALSE	FALSE	FALSE	FALSE	FALSE	FALSE
RPL36	MAP1A	1	MAP1A	1	MAP1A	1	FALSE	FALSE	FALSE	FALSE	FALSE	FALSE	FALSE	FALSE	FALSE	FALSE
RPL4	MAP1A	1	MAP1A	1	MAP1A	1	FALSE	FALSE	FALSE	FALSE	FALSE	FALSE	FALSE	FALSE	FALSE	FALSE
RPL5	MAP1A	1	MAP1A	1	NA	0	FALSE	FALSE	FALSE	FALSE	FALSE	FALSE	FALSE	FALSE	FALSE	FALSE
RPL6	ANK2,MAP1A	2	MAP1A	1	ANK2,MAP1A	2	FALSE	FALSE	FALSE	FALSE	FALSE	FALSE	FALSE	FALSE	FALSE	FALSE
RPL7	ANK2,MAP1A	2	MAP1A	1	ANK2,MAP1A	2	FALSE	FALSE	FALSE	FALSE	FALSE	FALSE	FALSE	FALSE	FALSE	FALSE
RPL7A	MAP1A	1	MAP1A	1	MAP1A	1	FALSE	FALSE	FALSE	FALSE	FALSE	FALSE	FALSE	FALSE	FALSE	FALSE
RPL8	ANO8,MAP1A	2	ANO8	1	MAP1A	1	FALSE	TRUE	FALSE	FALSE	FALSE	FALSE	FALSE	FALSE	FALSE	FALSE
RPL9P9	MAP1A	1	MAP1A	1	MAP1A	1	FALSE	FALSE	FALSE	FALSE	FALSE	FALSE	FALSE	FALSE	FALSE	FALSE
RPLP0	MAP1A	1	MAP1A	1	MAP1A	1	FALSE	FALSE	FALSE	FALSE	FALSE	FALSE	FALSE	FALSE	FALSE	FALSE
RPLP1	MAP1A	1	MAP1A	1	MAP1A	1	FALSE	FALSE	FALSE	FALSE	FALSE	FALSE	FALSE	FALSE	FALSE	FALSE
RPLP2	ANK2,MAP1A	2	ANK2,MAP1A	2	MAP1A	1	FALSE	FALSE	FALSE	FALSE	FALSE	FALSE	FALSE	FALSE	FALSE	FALSE
RPS10	ANO8,MAP1A	2	ANO8,MAP1A	2	ANO8,MAP1A	2	FALSE	FALSE	FALSE	FALSE	FALSE	FALSE	FALSE	FALSE	FALSE	FALSE
RPS12	MAP1A	1	NA	0	MAP1A	1	FALSE	FALSE	FALSE	FALSE	FALSE	FALSE	FALSE	FALSE	FALSE	FALSE
RPS13	MAP1A	1	MAP1A	1	MAP1A	1	FALSE	FALSE	FALSE	FALSE	FALSE	FALSE	FALSE	FALSE	FALSE	FALSE
RPS14	MAP1A	1	MAP1A	1	MAP1A	1	FALSE	FALSE	FALSE	FALSE	FALSE	FALSE	FALSE	FALSE	FALSE	FALSE
RPS15	MAP1A	1	MAP1A	1	MAP1A	1	FALSE	FALSE	FALSE	FALSE	FALSE	FALSE	FALSE	FALSE	FALSE	FALSE
RPS15A	MAP1A	1	MAP1A	1	MAP1A	1	FALSE	FALSE	FALSE	FALSE	FALSE	FALSE	FALSE	FALSE	FALSE	FALSE
RPS16	MAP1A	1	MAP1A	1	NA	0	FALSE	FALSE	FALSE	FALSE	FALSE	FALSE	FALSE	FALSE	FALSE	FALSE
RPS19	MAP1A	1	MAP1A	1	MAP1A	1	FALSE	FALSE	FALSE	FALSE	FALSE	FALSE	FALSE	FALSE	FALSE	FALSE
RPS2	MAP1A	1	MAP1A	1	MAP1A	1	FALSE	FALSE	FALSE	FALSE	FALSE	FALSE	FALSE	FALSE	FALSE	FALSE
RPS24	MAP1A	1	MAP1A	1	MAP1A	1	FALSE	FALSE	FALSE	FALSE	FALSE	FALSE	FALSE	FALSE	FALSE	FALSE
RPS26	MAP1A	1	MAP1A	1	NA	0	FALSE	FALSE	FALSE	FALSE	FALSE	FALSE	FALSE	FALSE	FALSE	FALSE
RPS3	MAP1A	1	MAP1A	1	NA	0	FALSE	FALSE	FALSE	FALSE	FALSE	FALSE	FALSE	FALSE	FALSE	FALSE
RPS3A	MAP1A	1	MAP1A	1	MAP1A	1	FALSE	FALSE	FALSE	FALSE	FALSE	FALSE	FALSE	FALSE	FALSE	FALSE
RPS4X	MAP1A	1	MAP1A	1	MAP1A	1	FALSE	FALSE	FALSE	FALSE	FALSE	FALSE	FALSE	FALSE	FALSE	FALSE
RPS5	MAP1A	1	MAP1A	1	NA	0	FALSE	FALSE	FALSE	FALSE	FALSE	FALSE	FALSE	FALSE	FALSE	FALSE
RPS6	MAP1A	1	MAP1A	1	MAP1A	1	FALSE	FALSE	FALSE	FALSE	FALSE	FALSE	FALSE	FALSE	FALSE	FALSE
RPS7	MAP1A	1	MAP1A	1	MAP1A	1	FALSE	FALSE	FALSE	FALSE	FALSE	FALSE	FALSE	FALSE	FALSE	FALSE
RPS8	MAP1A	1	MAP1A	1	MAP1A	1	FALSE	FALSE	FALSE	FALSE	FALSE	FALSE	FALSE	FALSE	FALSE	FALSE
RPS9	MAP1A	1	MAP1A	1	MAP1A	1	FALSE	FALSE	FALSE	FALSE	FALSE	FALSE	FALSE	FALSE	FALSE	FALSE
RPUSD3	ANK2	1	NA	0	ANK2	1	FALSE	FALSE	FALSE	FALSE	FALSE	FALSE	FALSE	FALSE	FALSE	FALSE
RRBP1	ANK2	1	NA	0	ANK2	1	FALSE	FALSE	FALSE	FALSE	FALSE	FALSE	FALSE	FALSE	FALSE	FALSE
RTN4RL2	ANK2	1	NA	0	ANK2	1	FALSE	FALSE	FALSE	FALSE	FALSE	FALSE	FALSE	TRUE	FALSE	FALSE
RTP1	ANK2	1	NA	0	ANK2	1	FALSE	FALSE	FALSE	FALSE	FALSE	FALSE	FALSE	FALSE	FALSE	FALSE
RUFY3	ANO8	1	ANO8	1	ANO8	1	FALSE	FALSE	FALSE	FALSE	FALSE	FALSE	FALSE	FALSE	FALSE	FALSE
SARM1	MAP1A	1	MAP1A	1	MAP1A	1	FALSE	FALSE	FALSE	FALSE	FALSE	FALSE	FALSE	FALSE	FALSE	FALSE
SF3B1	ANK2	1	NA	0	ANK2	1	FALSE	FALSE	FALSE	FALSE	FALSE	FALSE	FALSE	TRUE	FALSE	FALSE
SFPQ	MAP1A	1	MAP1A	1	NA	0	FALSE	FALSE	FALSE	FALSE	FALSE	FALSE	FALSE	FALSE	FALSE	FALSE
SIPA1L3	ANK2	1	ANK2	1	NA	0	FALSE	FALSE	FALSE	FALSE	FALSE	FALSE	FALSE	FALSE	FALSE	FALSE
SLC25A3	MAP1A	1	MAP1A	1	NA	0	FALSE	FALSE	FALSE	FALSE	FALSE	FALSE	FALSE	FALSE	FALSE	FALSE
SNAP25	ANO8	1	NA	0	ANO8	1	FALSE	FALSE	FALSE	FALSE	TRUE	TRUE	TRUE	TRUE	FALSE	FALSE
SNX9	ANK2	1	NA	0	ANK2	1	FALSE	FALSE	FALSE	FALSE	FALSE	FALSE	FALSE	FALSE	FALSE	FALSE
SOGA1	MAP1A	1	NA	0	MAP1A	1	FALSE	FALSE	FALSE	FALSE	FALSE	TRUE	FALSE	TRUE	FALSE	FALSE
SOGA3	ANK2,MAP1A	2	ANK2	1	MAP1A	1	FALSE	FALSE	FALSE	FALSE	FALSE	FALSE	FALSE	FALSE	FALSE	FALSE
SPECC1L	ANK2	1	ANK2	1	NA	0	FALSE	FALSE	FALSE	FALSE	FALSE	FALSE	FALSE	FALSE	FALSE	FALSE
SPRYD3	MAP1A	1	NA	0	MAP1A	1	FALSE	FALSE	FALSE	FALSE	FALSE	FALSE	FALSE	FALSE	FALSE	FALSE
SPTAN1	ANK2	1	ANK2	1	ANK2	1	FALSE	FALSE	FALSE	FALSE	TRUE	TRUE	TRUE	TRUE	FALSE	FALSE
SPTBN1	ANK2	1	ANK2	1	ANK2	1	TRUE	FALSE	FALSE	FALSE	TRUE	TRUE	TRUE	TRUE	FALSE	FALSE
SPTBN2	ANK2	1	ANK2	1	ANK2	1	FALSE	FALSE	FALSE	FALSE	FALSE	TRUE	FALSE	TRUE	FALSE	FALSE
SRCIN1	ANK2	1	ANK2	1	ANK2	1	FALSE	FALSE	FALSE	FALSE	FALSE	FALSE	FALSE	FALSE	FALSE	FALSE
SRRM1	MAP1A	1	MAP1A	1	NA	0	FALSE	FALSE	FALSE	FALSE	FALSE	FALSE	FALSE	FALSE	FALSE	FALSE
SRRM2	ANO8	1	ANO8	1	NA	0	FALSE	FALSE	FALSE	FALSE	TRUE	TRUE	TRUE	TRUE	FALSE	TRUE
SRSF1	MAP1A	1	MAP1A	1	MAP1A	1	FALSE	FALSE	FALSE	FALSE	TRUE	TRUE	TRUE	TRUE	FALSE	FALSE
SRSF4	MAP1A	1	MAP1A	1	NA	0	FALSE	FALSE	FALSE	FALSE	FALSE	FALSE	FALSE	FALSE	FALSE	FALSE
SRSF5	MAP1A	1	MAP1A	1	NA	0	FALSE	FALSE	FALSE	FALSE	FALSE	FALSE	FALSE	FALSE	FALSE	FALSE
SSB	MAP1A	1	NA	0	MAP1A	1	FALSE	FALSE	FALSE	FALSE	FALSE	FALSE	FALSE	FALSE	FALSE	FALSE
STAU1	MAP1A	1	NA	0	MAP1A	1	FALSE	FALSE	FALSE	FALSE	FALSE	FALSE	FALSE	FALSE	FALSE	FALSE
SVIL	ANK2	1	ANK2	1	NA	0	FALSE	FALSE	FALSE	FALSE	FALSE	FALSE	FALSE	FALSE	FALSE	FALSE
SYNCRIP	ANK2,MAP1A	2	MAP1A	1	ANK2,MAP1A	2	FALSE	FALSE	FALSE	TRUE	TRUE	TRUE	TRUE	TRUE	FALSE	FALSE
SYT1	ANK2	1	NA	0	ANK2	1	FALSE	FALSE	FALSE	TRUE	TRUE	TRUE	TRUE	TRUE	FALSE	FALSE
SYT11	ANO8	1	NA	0	ANO8	1	FALSE	FALSE	FALSE	FALSE	FALSE	FALSE	FALSE	FALSE	FALSE	FALSE
TANC2	ANK2	1	NA	0	ANK2	1	FALSE	FALSE	FALSE	FALSE	FALSE	TRUE	TRUE	TRUE	FALSE	FALSE
TEX10	MAP1A	1	MAP1A	1	NA	0	FALSE	FALSE	FALSE	FALSE	FALSE	FALSE	FALSE	FALSE	FALSE	FALSE
THSD7A	MAP1A	1	NA	0	MAP1A	1	FALSE	FALSE	FALSE	FALSE	FALSE	FALSE	FALSE	FALSE	FALSE	FALSE
TIMP1	ANK2	1	ANK2	1	NA	0	FALSE	FALSE	FALSE	FALSE	FALSE	FALSE	FALSE	FALSE	FALSE	FALSE
TMOD1	ANK2	1	ANK2	1	NA	0	FALSE	FALSE	FALSE	FALSE	FALSE	FALSE	FALSE	FALSE	FALSE	FALSE
TMOD3	ANK2	1	ANK2	1	NA	0	FALSE	FALSE	FALSE	FALSE	FALSE	FALSE	FALSE	FALSE	FALSE	FALSE
TOP1	MAP1A	1	MAP1A	1	MAP1A	1	FALSE	FALSE	FALSE	FALSE	FALSE	FALSE	FALSE	FALSE	FALSE	FALSE
TOP2A	MAP1A	1	MAP1A	1	NA	0	FALSE	FALSE	FALSE	FALSE	FALSE	FALSE	FALSE	FALSE	FALSE	FALSE
TPM1	ANK2	1	ANK2	1	NA	0	FALSE	FALSE	FALSE	FALSE	FALSE	FALSE	FALSE	FALSE	FALSE	FALSE
TPM3	ANK2	1	ANK2	1	NA	0	FALSE	FALSE	FALSE	FALSE	FALSE	FALSE	FALSE	FALSE	FALSE	FALSE
TPM4	ANK2	1	ANK2	1	NA	0	FALSE	FALSE	FALSE	FALSE	FALSE	FALSE	FALSE	FALSE	FALSE	FALSE
TRA2B	MAP1A	1	MAP1A	1	NA	0	FALSE	FALSE	FALSE	FALSE	FALSE	FALSE	FALSE	FALSE	FALSE	FALSE
TRIM28	MAP1A	1	MAP1A	1	NA	0	FALSE	FALSE	FALSE	FALSE	FALSE	FALSE	FALSE	FALSE	FALSE	FALSE
TUBA1A	ANK2	1	NA	0	ANK2	1	FALSE	FALSE	FALSE	FALSE	FALSE	FALSE	FALSE	FALSE	FALSE	FALSE
TUBB	ANK2	1	NA	0	ANK2	1	FALSE	FALSE	FALSE	FALSE	FALSE	FALSE	FALSE	FALSE	FALSE	FALSE
TUBB2A	ANK2	1	NA	0	ANK2	1	FALSE	FALSE	FALSE	FALSE	FALSE	FALSE	FALSE	FALSE	FALSE	FALSE
UCHL1	ANK2	1	ANK2	1	NA	0	FALSE	FALSE	FALSE	FALSE	FALSE	FALSE	FALSE	FALSE	FALSE	FALSE
USO1	ANK2	1	ANK2	1	NA	0	FALSE	FALSE	FALSE	FALSE	FALSE	FALSE	FALSE	FALSE	FALSE	FALSE
USP42	ANK2	1	NA	0	ANK2	1	FALSE	FALSE	FALSE	FALSE	FALSE	FALSE	FALSE	FALSE	FALSE	FALSE
VAMP2	ANO8	1	NA	0	ANO8	1	FALSE	FALSE	FALSE	FALSE	TRUE	TRUE	TRUE	TRUE	FALSE	FALSE
VAPB	MAP1A	1	NA	0	MAP1A	1	FALSE	FALSE	FALSE	FALSE	FALSE	FALSE	FALSE	FALSE	FALSE	FALSE
VDAC2	ANK2	1	NA	0	ANK2	1	FALSE	FALSE	FALSE	FALSE	FALSE	FALSE	FALSE	FALSE	FALSE	FALSE
VIM	ANK2	1	NA	0	ANK2	1	FALSE	FALSE	FALSE	FALSE	FALSE	FALSE	FALSE	FALSE	FALSE	FALSE
VIRMA	ANK2,MAP1A	2	MAP1A	1	ANK2	1	FALSE	FALSE	FALSE	FALSE	FALSE	FALSE	FALSE	FALSE	FALSE	FALSE
WFS1	ANO8	1	ANO8	1	ANO8	1	FALSE	FALSE	FALSE	FALSE	FALSE	FALSE	FALSE	FALSE	FALSE	FALSE
WTAP	MAP1A	1	MAP1A	1	NA	0	FALSE	FALSE	FALSE	FALSE	FALSE	FALSE	FALSE	FALSE	FALSE	FALSE
XRCC5	MAP1A	1	MAP1A	1	MAP1A	1	FALSE	FALSE	FALSE	FALSE	FALSE	FALSE	FALSE	FALSE	FALSE	FALSE
XRCC6	MAP1A	1	MAP1A	1	MAP1A	1	FALSE	FALSE	FALSE	FALSE	FALSE	FALSE	FALSE	FALSE	FALSE	FALSE
YBX1	MAP1A	1	MAP1A	1	MAP1A	1	FALSE	FALSE	FALSE	FALSE	FALSE	FALSE	FALSE	FALSE	FALSE	FALSE
YBX3	MAP1A	1	MAP1A	1	MAP1A	1	FALSE	FALSE	FALSE	FALSE	FALSE	FALSE	FALSE	FALSE	FALSE	FALSE
YWHAE	ANK2,ANO8,MAP1A	3	NA	0	ANK2,ANO8,MAP1A	3	FALSE	FALSE	FALSE	FALSE	FALSE	FALSE	FALSE	FALSE	FALSE	FALSE
YWHAG	MAP1A	1	NA	0	MAP1A	1	FALSE	FALSE	FALSE	TRUE	TRUE	TRUE	TRUE	TRUE	FALSE	FALSE
YWHAH	ANK2	1	ANK2	1	NA	0	FALSE	FALSE	FALSE	FALSE	FALSE	FALSE	FALSE	FALSE	FALSE	FALSE
YWHAQ	ANK2,MAP1A	2	MAP1A	1	ANK2,MAP1A	2	FALSE	FALSE	FALSE	FALSE	FALSE	FALSE	FALSE	FALSE	FALSE	FALSE
YWHAZ	ANK2,MAP1A	2	NA	0	ANK2,MAP1A	2	FALSE	FALSE	FALSE	FALSE	FALSE	FALSE	FALSE	FALSE	FALSE	FALSE
ZC3H13	MAP1A	1	MAP1A	1	MAP1A	1	FALSE	FALSE	FALSE	FALSE	FALSE	FALSE	FALSE	FALSE	FALSE	FALSE
ZC3HAV1	MAP1A	1	NA	0	MAP1A	1	FALSE	FALSE	FALSE	FALSE	FALSE	FALSE	FALSE	FALSE	FALSE	FALSE

## Sheet: 7. Neuronal_Background
Supplementary PPI-Table 7. For header description see the overview sheet
Gene
TSPAN6
DPM1
SCYL3
C1orf112
FUCA2
GCLC
NFYA
STPG1
NIPAL3
LAS1L
ENPP4
SEMA3F
ANKIB1
CYP51A1
KRIT1
RAD52
BAD
LAP3
CD99
HS3ST1
HECW1
MAD1L1
LASP1
SNX11
M6PR
KLHL13
CYP26B1
ICA1
DBNDD1
ALS2
CFLAR
NDUFAF7
RBM5
MTMR7
SLC7A2
ARF5
SARM1
POLDIP2
PLXND1
AK2
FKBP4
KDM1A
RBM6
CAMKK1
RECQL
VPS50
ARHGAP33
NDUFAB1
SLC25A13
ST7
CDC27
HCCS
DVL2
UPF1
SKAP2
SLC25A5
MCUB
POLR2J
DHX33
THSD7A
LIG3
RPAP3
REXO5
CIAPIN1
SPPL2B
ATOSB
PRKAR2B
MSL3
CREBBP
TSPOAP1
GCFC2
WDR54
CROT
KMT2E
RHBDD2
SOX8
IBTK
ZNF195
MYCBP2
FBXL3
PDK2
ITGA3
ZFX
LAMP2
GDE1
REX1BD
OSBPL7
TMEM98
MAP3K14
ABCC8
CACNG3
TMEM132A
AP2B1
TAC1
ZNF263
SPATA20
CACNA1G
TNFRSF12A
MAP3K9
RALA
BAIAP2L1
KDM7A
ETV1
AGK
PHTF2
FARP2
GGCT
DBF4
IFRD1
COX10
GTF2IRD1
PAF1
VPS41
ARHGAP44
ELAC2
SCIN
ARSD
PNPLA4
ADIPOR2
CDKL3
MARK4
PROM1
CCDC124
PAFAH1B1
DNAH9
BLTP2
GAS7
TRAPPC6A
MATK
ST7L
PAX6
RPUSD1
RHBDF1
LUC7L
CACNA2D2
BAIAP3
TSR3
PIGQ
CRAMP1
TEAD3
DNAJC11
MYLIP
PSMB1
SYN1
JARID2
CDKL5
CAMK1G
CDK11A
NADK
CYTH3
ADAM22
SYPL1
CYB561
SPAG9
CELSR3
AASS
SS18L2
MPND
MGST1
CRY1
ST3GAL1
MMP25
PKD1
MAPK8IP2
MED24
RHOBTB2
HEATR5B
SEC62
RPS20
CSDE1
UBE3C
REV3L
TENM1
FAM76A
POMT2
VTA1
BAZ1B
RANBP9
SPRTN
METTL13
DYRK4
ZNF207
UQCRC1
STARD3NL
NCAPD2
IFFO1
PHF7
NISCH
FUZ
IDS
ZNF200
LRRC23
SCMH1
FYN
HIVEP2
ELOA
LYPLA2
CLCN6
MRC2
NME1-NME2
TSPAN9
BTBD7
APBA3
MKS1
ABHD5
ANOS1
AKAP8L
MBTD1
UTP18
RNF216
TTC19
PTBP1
DPF1
SYT7
LARS2
PIK3C2A
ANLN
WIZ
RABGAP1
QPCTL
PPP5C
CEP68
MAP4K3
LDAF1
GABRA3
BRCA1
ERCC1
MBTPS2
EXTL3
ELOVL5
KDM5D
CALCOCO1
UBR7
MAP4K5
EHD3
PSMC4
MAN2B2
SLC7A14
SLC25A39
MVP
NUB1
PGM3
RWDD2A
CLK1
POLR3B
ANGEL1
RNF14
DNASE1L1
DDX11
HEBP1
MAMLD1
TACC3
UFL1
POLA2
ZC3H3
CAPN1
MDH1
SLC30A9
MTMR11
COX15
CCDC88C
YAF2
ZMYND11
BID
MATR3
XYLT2
RGPD5
STMN4
NUDCD3
ISL1
GLT8D1
ATP2C1
IGF1
RALBP1
RUFY3
CNTN1
WWTR1
AGPS
STEEP1
TTC27
ZNF582
PHLDB1
PRDM11
SYT13
SNAI2
ZRANB1
NCDN
ADGRA2
ZFP64
MNAT1
SAMD4A
MRE11
SERPINB1
SPAST
NRXN3
OSBPL5
AQR
CPS1
FHL1
RTF2
GABRA1
NLRP2
SLC45A4
RNF10
ZNF839
ZDHHC6
GRAMD1B
RNH1
NDUFS1
RB1CC1
ERP44
ALAS1
AKAP11
GLRX2
SNAPC1
DERA
STRAP
DEF6
PLEKHO1
GCLM
UBR2
CCDC28A
RRAGD
HSF2
PHF20
NR1H3
NCAPH2
TOMM34
SEC63
KPNA6
VIM
FAS
RNASET2
CD44
AGPAT4
BTN3A1
MIPEP
PRKCH
IFNGR1
B4GALT7
VEZT
POU2F2
BRD9
SNX1
TBPL1
BMAL2
BCLAF1
SLC39A9
ANK1
TFB1M
RABEP1
HMGB3
NUP160
BAK1
IKZF2
GRN
FAM13B
CENPQ
SARS1
RANBP3
ARID4A
EIPR1
PNPLA6
IFT88
ALG1
ZCCHC8
ABCF2
CHPF2
LRRC7
FUT8
UBA6
GAB2
ATP6V0A1
PIAS1
SLC4A7
APBA2
MAP2K3
TMSB10
ASTE1
RNF19A
PEX3
GABARAPL2
SH3YL1
FAM136A
VCL
DEPDC1B
DAPK2
NSMAF
ADSS2
TIMP2
RFC1
TBC1D23
CUL3
CYP46A1
ZZZ3
USP2
TUBG2
RPL26L1
FLT4
NSUN2
FBXO42
MFAP3
MRI1
METTL1
AGA
PI4K2B
BOD1L1
MAT2B
TLL1
EDC4
TRIO
VCAN
CLEC16A
CDH1
MTREX
DNAH5
ZFYVE16
RIPOR1
RAI14
PNKP
PHLPP2
SPDL1
STAU2
SLC66A1
CTNS
RTN4R
PHF23
CDH10
INPP4A
RAB27B
PSMA4
MYO16
LSG1
PARP3
TNC
THAP3
TDP1
AIFM2
SPATA7
MED17
RETSAT
AP2S1
TG
DCUN1D1
JADE2
ZIC2
TRIT1
CUL7
CTNNA1
PHKA2
CNTLN
EPHA3
HSPA5
DSG2
GEMIN8
OFD1
GPM6B
PREX2
WDR37
YTHDC2
CTPS2
ATP6V1H
POLR2B
ATOSA
ARAP2
TPR
KATNIP
DTNBP1
XK
ANO2
C12orf4
SCML1
WWC3
ARHGAP6
FAM184B
MAP4
GOPC
USP28
HDAC9
TSPAN17
NOP16
CC2D2A
RRM2B
ZNF800
SNX29
LMO3
MRPS10
RSF1
VPS13D
CELF2
FAM120A
R3HDM1
KITLG
ERCC8
ADAMTS6
H6PD
VAMP3
PER3
UTS2
TNFRSF9
LTBP1
RCN1
RFC2
ARID1B
CLPTM1L
NEDD4L
PPP1R3F
HEXB
PTCD2
NEXMIF
JKAMP
DKK3
NFE2L3
MCUR1
LIMA1
LETMD1
SLC4A8
PTGER3
TNIP3
MAPK9
BCAR1
FHIP1B
HERPUD1
HOMER3
PIK3CB
THOC3
HEBP2
MPHOSPH9
PLEKHA5
SIKE1
RRP12
FNIP2
MSMO1
TTC17
ALX4
FSTL4
FOXN3
AKR7A2
MRTO4
NNAT
USE1
MCF2L2
AP5M1
ANAPC4
TRAPPC3
THRAP3
PHPT1
ARID4B
OPN3
SDCCAG8
PTPRN
HHAT
KIF1B
FOXC1
TBC1D22A
SYNE2
PLEKHH1
ATP9A
FAM168A
RELT
GALC
NOP58
SZRD1
KCNH2
CUL1
FAM114A2
CYFIP2
TAB2
GINM1
EIF2AK2
USP36
KMT2C
CCDC85A
PUM2
MRPL43
HPF1
ZFR
ZNF280C
PHF21B
TRAF1
RC3H2
TRAF3IP2
GYG2
DCBLD2
SOAT1
PKP2
MSH4
F7
GDI2
ATG5
TMCC3
PITHD1
MTA3
USP13
ATP11B
LAMC2
CDK14
SEC61A1
PPP1R12A
RASGRF1
CAMK2B
CROCC
POLR3E
ATP2B4
ZC3H11A
RIOK2
YIPF1
NDC1
DGKG
FLYWCH1
UNKL
PARP12
ALDH18A1
TARBP1
GATB
MXD1
CDK17
DNAJC25
SLC2A3
PSD
CTDP1
YBX3
STYK1
WNK1
CCAR1
OGFR
PIGV
PTPRU
SNRNP40
RIMBP2
QSER1
MPC1
ACAA1
BCAT1
HDAC7
LZTS1
PRDM6
NCKAP1
MRPS35
GUCY1B1
SFSWAP
TNK2
MON2
CDH3
GPBP1
DGAT2
ZNF112
CS
MRPS24
ELMO2
WAPL
VMP1
APPBP2
POLD1
SEZ6
EIF4B
BICRA
SPHK2
RPL18
CA11
ISOC2
U2AF2
EPN1
MED29
AHRR
ZNF275
MTMR1
GPC1
ADCK1
HAGH
RNF4
LIMCH1
INTS13
TM7SF3
SPA17
ST3GAL6
NGFR
CDON
TAF2
HIPK2
TNPO3
RFXANK
TMEM161A
LPAR2
CTSA
SUGP2
SLC12A2
SNX24
CNN2
ABCA7
SNCAIP
DDX20
BTBD1
FAR2
SBNO2
PMS1
HMG20B
CALCRL
TAF11
ANKS1A
AP3D1
ZNF76
SLC9A3R2
NTHL1
BLTP3A
GNAI3
IPO5
OAT
WDR3
PKN2
WDR18
TRAM2
NTN1
DGKA
ERBB3
ANKRD44
KARS1
ADAT1
PDIA5
TBC1D22B
NDUFB4
SPEN
MYLK
ZC3H15
MAP2K4
PACC1
SNAP91
SLK
CYB5R4
COL17A1
GSTO2
SEC61A2
PRKCQ
TLE2
ASB1
FAM107B
ME1
TBC1D1
CDK13
MTHFD2
SLC9A7
FOXJ2
YBX1
PDE4A
PPP2R5A
CTNNA2
ELAVL1
DIP2B
SMARCD1
KDM4A
NFYC
SLC9A3
NGEF
ASPM
ELOVL1
POLR1H
MPPED2
ZBTB11
ATXN3
GOLGA5
FGFR2
LRRC40
ISOC1
EML1
TRMT11
THUMPD1
MSANTD3
KIF26A
ATG2B
ARFGEF1
ZFAT
MTFR1
STAG3
FECH
MYO9A
DDX3Y
PFKP
IDI1
KLF6
PLPP1
NEO1
TRAM1
PHKA1
TNFRSF1A
CACNB1
EVI5
STOML1
PKM
DHX29
DNTTIP2
METTL22
TP53BP1
TRO
RRP15
RHOA
DHX8
PRKCZ
ZFY
IARS2
SYT1
NAV3
IDH3G
ROGDI
PDZD4
ATP2B3
ROCK1
CBFB
PDK3
HYAL2
HDAC4
RASSF1
IFI35
HEATR6
COASY
PLEKHH3
MEF2A
OTUD5
TFE3
TBC1D25
ACSL4
INPP5A
GPKOW
GRIPAP1
FTSJ1
PRR11
REEP1
ATP11A
POLR1A
LAPTM4A
TTC7A
IP6K2
SRBD1
KIF2A
RASGRP2
PSME4
IFT80
SIRT2
ERLEC1
PPP2R5B
MAST4
SDK2
NUP133
NUCKS1
VPS35
DNAJA2
BCL3
KCNAB2
ABCC9
GAL
CLEC2D
FUNDC1
RORA
DRD4
TGFBR3
ATP1B3
NEDD4
PIGB
MAPK6
GNB5
RAB27A
HDHD5
UFD1
LRP6
PHRF1
ELP1
NUCB2
PFN2
PTPN3
SPTB
FGF10
SLC44A1
TMEM260
SMG6
EXOC5
CLTCL1
FSTL3
DGCR2
RNF126
MNT
ZXDC
JMJD6
POLB
WIPI1
FRMPD1
GBA2
NDST1
ASNS
AP3M2
CNGB1
CHAT
PABPC1
CFAP20
CSNK2A2
PTPN21
EIF2B3
CAMK2A
TCOF1
CDC42
OSBPL3
EPHA8
RAD18
ATP2B1
NCK2
MAP4K4
MGAT4A
RPL31
WDR1
SNX13
ARHGAP10
RPS6KA2
ING3
VASH1
LMCD1
BUD23
SEL1L
TRIP13
ATP6AP1
TCF3
TRIB2
DAZAP1
MBD3
HLTF
FAM50A
FAM3A
CPSF1
PDCD2
SLC6A15
RDH11
PRKACA
ADGRL1
ACTN1
ZFYVE26
RPS6KA6
EPN2
PTPN18
ASIC4
SPEG
ALDH3A2
TFRC
SREBF1
TRPC5
AFF4
UBE2D1
PALS1
RHOBTB1
SMC1A
HSD17B10
MARK2
HMMR
CHFR
TRHDE
P4HA2
NFATC3
TRNT1
ACADVL
STK10
FBXW11
CRMP1
EVC
DERL2
SIDT1
TMEM38A
AP1M1
PVR
XRCC1
SCARB1
MCM2
PANX2
SELENOO
ALPK1
PDE8A
CLCN4
NLE1
SDHA
SMARCE1
GSDMB
KDM5A
ADAM11
PPP2R3A
FERMT2
IGF2BP2
MAP3K13
ST6GAL1
FRY
PICALM
NSF
GLI2
CLASP1
MRPS34
CLNS1A
PPP2R2C
EED
SNCB
TSG101
NCBP3
MGLL
NTN4
BCS1L
NUAK1
DPP8
SLC24A1
ZNF532
LMAN1
HACD3
IPCEF1
ZZEF1
ENO1
SLC12A1
MYDGF
ANO8
TUBE1
ARHGEF10L
WSCD2
KCNQ2
ACTR6
TIPIN
SRI
EIF4G3
NUP37
SEMA3A
SEMA3C
TTC38
ACAT1
GRAMD4
CELSR1
ZNF638
SLC25A40
TIMM21
ADD2
RASAL2
VPS9D1
ZNF37A
MARK3
SLC25A3
FNDC3B
FOSL2
CACNG5
CACNG4
FRYL
TMEM131
FSCN1
ACTB
WDR62
DLG1
RAB7A
BCAP29
SEC31B
SART3
ARHGAP15
EXOSC7
KIFAP3
MKRN2
MCM6
REXO2
RBM7
RBMS2
BAZ2A
PTPN23
MLH1
UNG
KLHL20
RGS11
SLC46A1
PLXNA2
SPAG5
ANKRD13A
TPD52
ACACB
TRAF4
PAG1
GPATCH1
NT5C2
MCAM
GPC4
CAMSAP3
RAP1GAP
XAB2
ARHGEF1
MAP2K7
DGKD
CTTNBP2
ACTL6B
RARB
TOP2B
TM9SF3
NFKB2
UBE2T
PPP1R12B
DNAJC10
GTF3C1
IL4R
USP33
PAK3
DCX
SNRPA
EXOSC5
DYNC1I2
LRCH4
FAM76B
SIRT6
POLD3
ACTN2
CAPZB
GPR137B
NAALAD2
JADE1
SLC25A43
UBE2A
FGFR1
FBLN1
ITGA8
MAP2
PIAS2
AMPH
ARAF
MCCC1
LAMP3
NEBL
ACER3
UBE2K
PIK3C3
N4BP2
TIGAR
TULP3
SYNJ2
ADCY2
PPP2R5C
RBFOX1
GNB1
MLLT10
ZCWPW1
ADCYAP1R1
NRDC
VDAC3
PCM1
TNRC6C
CBFA2T2
BRINP1
ITCH
TP53INP2
SDF4
TOLLIP
UBE2D4
CLUL1
RUNX1T1
THOC1
FKBP7
OSBPL6
SLC1A3
XRCC5
MKNK1
TNS1
REXO1
SAR1A
CDC14A
CEACAM1
SENP1
CIC
LIPE
FDFT1
PAFAH1B3
OPHN1
KIF22
SCGN
CARMIL1
PGM1
DDX1
DNM2
EPB41L2
RIMS1
MOXD1
STX7
RABL2B
KEAP1
PTPRH
SLC35C2
CRYBG3
EPHA6
RFX3
RIF1
RAB21
SLC4A4
SMARCA2
SESN1
MID2
SRCAP
PUM3
CHRNA3
KCNN2
CNOT4
PSEN1
CPOX
CLDND1
MOK
HSP90AA1
RBL1
DLGAP4
IGSF9B
NDC80
AP4E1
RSBN1
MAGI3
TCF7
OSTM1
CDH7
IMPG2
PCNP
EXD2
ARG2
MEF2C
UBA5
STK17B
CDC14B
ZNF510
LRP2
ZNF506
JMJD4
DUSP12
AACS
DELE1
CADPS2
PCDHB4
PCDHA6
PCDHGA2
HSPB11
PHLPP1
IL12RB2
SMARCD3
WDR70
STRADB
BZW1
C1QTNF3
ME2
C5orf22
CCNT2
FAM135A
COL19A1
EPB41L3
COBLL1
DLG3
SERTAD4
TRAF5
MRPL22
GEMIN5
NFE2L1
SEMA5B
GSK3B
ERC1
XPO1
RNF13
TRPM3
PALB2
DOP1A
LYRM2
BCKDHB
KAT6A
TUT7
ULK2
TNPO1
PLOD1
P2RX5
ITGAE
DIS3
PIBF1
TDRD3
NUFIP1
PDS5B
OXCT1
RRAGB
CYLD
SLC27A5
ZNF324
ZNF671
ZNF416
ZNF586
ZNF446
ZNF264
RPS5
FAT1
YTHDC1
CHMP2B
SMAP2
PPIE
ZMPSTE24
STARD7
NOA1
REST
SSH1
GSTP1
APLP2
FAM234B
SLCO1A2
WBP11
EIF3I
NKAIN1
TXLNA
APOB
NCOA1
AGBL5
EFR3B
KIF3C
RAB10
HADHA
MAPRE3
CAD
CD59
BCORL1
ATRX
AK6
MYNN
SCAMP1
PREP
HACE1
SEH1L
WDR47
WDFY1
OVGP1
SLC25A24
MAP3K4
PILRA
IGSF9
ABCB1
ZNF213
AKR1B1
CPNE3
RRN3
CTTN
MTIF2
DDHD2
TTC39A
EPS15
MGST2
CHERP
ATG16L1
USP40
POMGNT1
MAST2
DNAJA1
B4GALT1
CHMP5
NFX1
DIMT1
IPO11
EIF2AK1
EPDR1
SNX10
SEPHS1
MRPL28
ITPKC
RBM22
TMED2
ERO1B
ZFAND6
TXLNG
PPEF1
HUWE1
ZW10
ALG9
MYBPC2
ACOX3
MTMR2
PPP1R15A
HSD17B14
ACHE
FTL
SRRT
BAX
NLK
PIGS
ADAMTS2
ATXN7L3
PGS1
PSMC5
UIMC1
MMP2
LPCAT2
GNAO1
OGFOD1
SH3BP2
NOP14
ADD1
L2HGDH
TXNDC16
RTRAF
GMCL1
SF3B2
KLHL42
GNAS
DNM1L
PTHLH
ERGIC2
AURKA
PIR
RFX2
METTL2A
ALG6
CNOT3
PTPN4
DDX18
KHSRP
GNA11
ASAP3
EDEM2
DNMT3B
TPX2
PDRG1
EPB41L1
DOCK9
ANKRD10
TGDS
DOCK3
C3orf18
COQ9
KIF9
ARHGAP28
CRLS1
PPP1R13B
ATRN
SMOX
FKBP1A
NSFL1C
DNAAF9
ZNF343
EBF4
CPXM1
MAVS
LZTS3
F11
XRN2
KIZ
DYNLL1
SNX5
RPL6
MAPKAPK5
ESF1
RBBP9
ANAPC5
SLC23A2
SLC8B1
TMEM230
DZANK1
KDM2B
CFAP61
TASP1
GCN1
RPLP0
PXN
RPH3A
KIF16B
TRMT6
CHGB
PEBP1
BRAP
ERP29
FUS
IGBP1
ZNF302
GRAMD1A
CDIP1
CMTM1
GANAB
GMIP
RBM41
MLF2
OTUB2
DDX24
ZBTB25
NECAP1
ANKRD24
DHX32
RCOR1
GPATCH2L
LTBP4
BLVRB
SLC9A1
SPTLC1
PAPOLA
CCNK
PCBP4
YPEL3
MRPS33
NDUFB2
NUDC
MAEA
ICAM1
STRN4
MUL1
TFAP4
PDCD7
SPG21
DNAJB11
P3H2
CHRD
RAB11FIP3
GNPTG
ZNF268
GOLGA3
PABPC4
CERS4
MCOLN1
USP48
EFNB1
PDPR
AARS1
GLG1
KIF4A
TNRC6A
PLEKHG2
DLL3
NAT14
PITPNM2
EXOC1
RBM27
POU4F3
OSBPL8
DTX2
PUS7
NRCAM
LAMB1
DLD
WDR7
TXNL1
CMTM6
ITGA6
RAPGEF4
MAP3K20
FH
SEL1L3
TF
CDV3
ALKBH5
NLRP1
PITPNM3
SPAG7
ORC6
ZFHX4
SLC17A6
ZC3HC1
RGS17
ANGPT2
TMEM101
CD200
CCDC80
PSME1
PPP2R3C
JPH4
SLC7A8
OSGEP
SLC22A17
RNF31
SCFD1
G2E3
HECTD1
HNRNPC
SUPT16H
TOX4
GEMIN2
TINF2
SEMA6A
TRPM7
TYRO3
WDR76
CAPN3
SNAP23
TBX15
PHGDH
EZR
MYL6
AGO1
TEKT2
CLSPN
RFFL
MFSD11
DPYSL2
TGFB2
GPATCH2
NUP50
COMT
ADA2
ECHDC1
LRRFIP2
SEC22C
XYLB
HDAC6
CDC6
UPRT
CDC23
AAAS
CBX5
SUCO
MSH2
MAP3K1
DHPS
HOOK2
ARCN1
EPB41L4B
TMEM38B
PSMD5
NUP188
CRAT
SH2D3C
NANS
TBC1D2
WHRN
CWF19L1
SEMA4G
BTAF1
IKZF5
TLL2
SORBS1
CRTAC1
BAMBI
WAC
CREM
NUBP2
HIVEP1
FKBP5
SRPK1
BRPF3
MRPS18A
TMEM14A
EFHC1
HSP90AB1
CDC5L
ITPR3
ZNF184
DSP
SIRT1
HNRNPH3
IFT74
JAK2
ABL1
ACOT7
SH3GLB1
CDC7
SYDE2
PCSK5
SCD
TMED1
ABLIM1
ERMP1
RAB18
NRP1
PRTFDC1
TSPAN15
MACROH2A2
WASHC2A
MAST3
MZF1
OCEL1
MYO9B
CATSPERG
PSMD8
FBXL19
STX1B
HSD3B7
SETD1A
BCL7C
EFNA2
CIRBP
ATP5F1D
CBARP
PCDH11Y
HNRNPM
MARCHF2
NDUFB7
TECR
TIMM13
CDC34
MTAP
CEP170B
POLR2E
POLRMT
HCN2
RASSF7
GADD45B
PALM
MKNK2
ARVCF
TRMT2A
RANBP1
ZDHHC8
KLHL22
MED15
SNAP29
CRKL
LZTR1
MMP11
CECR2
SMARCB1
P2RX6
BCL2L13
DDT
CABIN1
TBC1D10A
SUSD2
SF3A1
RNF215
SEC14L2
SPECC1L
PPIL2
YPEL1
SNRPD3
PES1
MAPK1
PPM1F
SLC35E4
TOP3B
ESS2
CARD10
SLC25A1
GRK3
GGA1
HIRA
SEZ6L
LGALS1
HPS4
PIK3IP1
SRRD
PATZ1
TRIOBP
TFIP11
GCAT
ANKRD54
EIF3L
SNU13
MICALL1
POLR2F
CCDC134
DEPDC5
PICK1
TTC28
SEPTIN3
DDX17
TCF20
HSCB
CBY1
TOMM22
RSPH14
XBP1
RTCB
JOSD1
FBXO7
GTPBP1
POLDIP3
RAB36
TIMP3
PPP6R2
SBF1
SUN2
CYB5R3
DNAL4
LMF2
RHBDD3
PACSIN2
TTLL1
AP1B1
HMGXB4
TOM1
NEFH
CHKB
HMOX1
MCAT
THOC5
MCM5
ARSA
TTLL12
CBX7
PDGFB
RPL3
ZMAT5
RBFOX2
SYNGR1
TAB1
ASCC2
MTMR3
MIEF1
PNPLA3
MYH9
CACNA1I
SAMM50
TXN2
FOXRED2
EIF3D
TNRC6B
SGSM3
IFT27
KIAA0930
SLC25A17
FAM118A
KCTD17
ST13
RBX1
EP300
L3MBTL2
RANGAP1
ZC3H7B
PHF5A
ACO2
POLR3H
TRMU
PMM1
DESI1
CERK
BRD1
ZBED4
HDAC10
KCNK10
ABHD4
KHNYN
FKBP3
SDR39U1
RBM23
PRMT5
COCH
AP4S1
POLE2
VCPKMT
SOS2
CDKL1
NIN
TRIM9
PSMC6
GNPNAT1
DDHD1
CDKN3
CNIH1
CGRRF1
ATP6V1D
PIGH
PSMA3
VTI1B
TIMM9
GSTZ1
KIAA0586
TMED8
SAMD15
AHSA1
DAAM1
ISM2
SPTLC2
LGMN
ALKBH1
SNW1
CHGA
ITPK1
DHRS7
PPM1A
SIX4
GALNT16
CEP128
ERH
HIF1A
SUSD6
SRSF5
EIF5
SLC8A3
DICER1
ZFYVE21
MTHFD1
ZC3H14
TELO2
PCNX1
GSKIP
VRK1
PSMC1
RPS6KA5
PPP4R3A
C14orf93
PSMB5
YY1
ACIN1
CCNB1IP1
TRIP11
APEX1
PABPN1
ARHGAP5
CINP
DHRS2
SRP54
CHD8
PCK2
PRORP
DCAF11
PSMA6
NFKBIA
EMC9
PSME2
BRMS1L
REC8
TM9SF1
SEC23A
GMPR2
PNN
RABGGTA
PLTP
PCIF1
GSS
TRPC4AP
PYGB
ABHD12
GINS1
NINL
UQCC1
ZMYND8
SGK2
IFT52
NDRG3
RAB5IF
RIMS4
PABPC1L
STK4
SALL4
ADNP
PFDN4
DOK5
CSTF1
RAE1
TPD52L2
DNAJC5
NELFCD
PRPF6
PRELID3B
HRH3
MTG2
PSMA7
SLCO4A1
MRGBP
TCFL5
DIDO1
GID8
NKAIN4
ARFGAP1
CHRNA4
EEF1A2
GMEB2
C20orf27
SPEF1
CDC25B
RNF24
ARFRP1
NDUFAF5
TRIB3
RASSF2
CSNK2A1
RSPO4
CDS2
PROKR2
HM13
SNPH
SEC23B
FERMT1
CCM2L
PLCB4
TM9SF4
CRNKL1
POFUT1
SAMHD1
PAK5
KIF3B
MROH8
NOP56
MANBAL
IDH3B
MAPRE1
JAG1
CDK5RAP1
SNTA1
TTI1
RPRD1B
PXMP4
CHMP4B
CST3
ACTR5
AHCY
PPP1R16B
FAM83D
DHX35
DNTTIP1
MAP1LC3A
SYNDIG1
PIGU
ACOT8
APMAP
CELF4
ZNF516
CDH20
ADNP2
RBFA
USP14
VAPA
METTL4
LPIN2
SMCHD1
MYOM1
MYL12A
CEP76
ST8SIA5
[truncated: 11,020 more rows]

## Sheet: 8. Rare_Variant
Supplementary PPI-Table 8. For header description see the overview sheet
Trait	Network	NetCount	BackCount	pDir	Stat_KS	P_KS	FDR
ASD	MAP1A_NPC	116	12027	greater	0.188984	0.00027281	0.00045155
ASD	MAP1A_ExN	133	12010	greater	0.188135	9.03474e-05	0.0001668
ASD	ANO8_ExN	25	12118	greater	0.158716	0.284522	0.317606
ASD	ANO8_NPC	19	12124	greater	0.0812265	0.77855	0.795115
ASD	ANK2_NPC	70	12073	greater	0.282335	1.51807e-05	3.16816e-05
ASD	ANK2_ExN	94	12049	greater	0.234561	3.48848e-05	6.69787e-05
ASD	COMBINED_NPC	196	11945	greater	0.16519	2.68793e-05	5.37586e-05
ASD	COMBINED_ExN	227	11914	greater	0.194942	4.43771e-08	1.1211e-07
ASD	MAP1A_Union	178	11965	greater	0.187085	4.65499e-06	1.01564e-05
ASD	ANO8_Union	35	12108	greater	0.117618	0.380761	0.415376
ASD	ANK2_Union	140	12003	greater	0.225292	7.92597e-07	1.90223e-06
ASD	COMBINED_Union	316	11825	greater	0.185091	6.94439e-10	1.96077e-09
DD	MAP1A_NPC	116	12027	greater	0.442539	1e-15	0
DD	MAP1A_ExN	133	12010	greater	0.437401	1e-15	0
DD	ANO8_ExN	25	12118	greater	0.362776	0.00140633	0.00217754
DD	ANO8_NPC	19	12124	greater	0.274041	0.0578861	0.0817216
DD	ANK2_NPC	70	12073	greater	0.359104	1.6016e-08	4.27094e-08
DD	ANK2_ExN	94	12049	greater	0.39722	1.64868e-13	4.94604e-13
DD	COMBINED_NPC	196	11945	greater	0.392314	1e-15	0
DD	COMBINED_ExN	227	11914	greater	0.400584	1e-15	0
DD	MAP1A_Union	178	11965	greater	0.435917	1e-15	0
DD	ANO8_Union	35	12108	greater	0.351614	0.00017879	0.00030649
DD	ANK2_Union	140	12003	greater	0.361382	1e-15	7.61296e-16
DD	COMBINED_Union	316	11825	greater	0.391086	1e-15	0
SCZ	MAP1A_NPC	99	11550	greater	0.0964502	0.161013	0.19817
SCZ	MAP1A_ExN	112	11537	greater	0.0605258	0.443656	0.462946
SCZ	ANO8_ExN	22	11627	greater	0.306442	0.0161782	0.023532
SCZ	ANO8_NPC	17	11632	greater	0.254202	0.111488	0.144634
SCZ	ANK2_NPC	68	11581	greater	0.0234207	0.928519	0.928519
SCZ	ANK2_ExN	89	11560	greater	0.111731	0.110236	0.144634
SCZ	COMBINED_NPC	175	11472	greater	0.0504523	0.415815	0.443536
SCZ	COMBINED_ExN	201	11446	greater	0.0740622	0.11452	0.144657
SCZ	MAP1A_Union	155	11494	greater	0.0719613	0.205163	0.240191
SCZ	ANO8_Union	31	11618	greater	0.271395	0.0105201	0.0157802
SCZ	ANK2_Union	133	11516	greater	0.078995	0.193797	0.232556
SCZ	COMBINED_Union	285	11362	greater	0.0647715	0.0970209	0.133057
pLI	MAP1A_NPC	116	11883	less	0.574768	1e-15	0
pLI	MAP1A_ExN	129	11870	less	0.521545	1e-15	0
pLI	ANO8_ExN	22	11977	less	0.416142	0.00049761	0.00079617
pLI	ANO8_NPC	17	11982	less	0.211278	0.219687	0.251071
pLI	ANK2_NPC	69	11930	less	0.316792	1.04689e-06	2.3929e-06
pLI	ANK2_ExN	94	11905	less	0.430552	1e-15	3.19744e-15
pLI	COMBINED_NPC	193	11804	less	0.439723	1e-15	0
pLI	COMBINED_ExN	221	11776	less	0.462093	1e-15	0
pLI	MAP1A_Union	175	11824	less	0.518135	1e-15	0
pLI	ANO8_Union	31	11968	less	0.379703	0.00013426	0.00023868
pLI	ANK2_Union	139	11860	less	0.383674	1e-15	0
pLI	COMBINED_Union	309	11688	less	0.435751	1e-15	0

## Sheet: 9. Common_Variant
Supplementary PPI-Table 9. For header description see the overview sheet
Trait	Network	NTOTAL	NGENES	BETA	BETA_STD	SE	P	FDR
ADHD	MAP1A_NPC	12256	114	0.11309	0.010857	0.077567	0.072433	0.442318
ADHD	MAP1A_ExN	12256	129	0.055306	0.0056443	0.072409	0.2225	0.471176
ADHD	MAP1A_Union	12256	174	0.062117	0.0073489	0.063101	0.16247	0.471176
ADHD	ANO8_NPC	12256	19	0.41805	0.016448	0.21177	0.024198	0.361809
ADHD	ANO8_ExN	12256	24	0.2033	0.0089877	0.18272	0.13295	0.471176
ADHD	ANO8_Union	12256	34	0.21622	0.011373	0.15377	0.079863	0.442318
ADHD	ANK2_NPC	12256	70	0.00021392	1.6122e-05	0.10624	0.4992	0.6912
ADHD	ANK2_ExN	12256	95	-0.064814	-0.0056844	0.087332	0.771	0.828537
ADHD	ANK2_Union	12256	141	-0.022803	-0.0024319	0.072904	0.62278	0.735085
ADHD	COMBINED_NPC	12254	194	0.093811	0.01171	0.061683	0.064162	0.442318
ADHD	COMBINED_ExN	12254	223	0.043621	0.0058309	0.056743	0.22103	0.471176
ADHD	COMBINED_Union	12254	312	0.044819	0.0070603	0.048779	0.1791	0.471176
ASD	MAP1A_NPC	12395	116	0.049156	0.0047332	0.073993	0.25324	0.479823
ASD	MAP1A_ExN	12395	132	-0.012551	-0.0012883	0.068419	0.57277	0.723197
ASD	MAP1A_Union	12395	177	0.002062	0.00024465	0.059789	0.48624	0.6912
ASD	ANO8_NPC	12395	19	0.18255	0.0071419	0.18704	0.16455	0.471176
ASD	ANO8_ExN	12395	25	0.11999	0.0053835	0.16844	0.23812	0.479823
ASD	ANO8_Union	12395	35	0.08142	0.0043206	0.13854	0.27837	0.513914
ASD	ANK2_NPC	12395	70	-0.044862	-0.003362	0.099556	0.67387	0.770651
ASD	ANK2_ExN	12395	95	0.085975	0.0074982	0.082926	0.14993	0.471176
ASD	ANK2_Union	12395	141	0.036817	0.0039046	0.068422	0.29526	0.531468
ASD	COMBINED_NPC	12393	196	0.045586	0.0056876	0.058059	0.21618	0.471176
ASD	COMBINED_ExN	12393	227	0.042616	0.0057148	0.053472	0.21274	0.471176
ASD	COMBINED_Union	12393	316	0.030785	0.004853	0.045934	0.25137	0.479823
BIP	MAP1A_NPC	12415	116	-0.11623	-0.011183	0.083795	0.91727	0.91727
BIP	MAP1A_ExN	12415	133	0.032812	0.003378	0.077374	0.33576	0.575589
BIP	MAP1A_Union	12415	178	-0.015707	-0.0018673	0.06776	0.59165	0.723197
BIP	ANO8_NPC	12415	19	0.27642	0.010806	0.2119	0.096042	0.461002
BIP	ANO8_ExN	12415	25	0.49853	0.022349	0.18108	0.0029567	0.208429
BIP	ANO8_Union	12415	35	0.38236	0.020274	0.15142	0.0057897	0.208429
BIP	ANK2_NPC	12415	70	0.20858	0.015619	0.11223	0.031561	0.361809
BIP	ANK2_ExN	12415	95	0.068584	0.0059767	0.097352	0.24057	0.479823
BIP	ANK2_Union	12415	141	0.14866	0.015753	0.079003	0.029949	0.361809
BIP	COMBINED_NPC	12413	196	0.014012	0.0017468	0.065702	0.41556	0.680007
BIP	COMBINED_ExN	12413	228	0.080218	0.010772	0.060495	0.09243	0.461002
BIP	COMBINED_Union	12413	317	0.095333	0.015039	0.05191	0.033154	0.361809
MDD	MAP1A_NPC	12351	116	-0.076076	-0.0073383	0.082878	0.82066	0.849847
MDD	MAP1A_ExN	12351	133	0.001321	0.00013635	0.07558	0.49303	0.6912
MDD	MAP1A_Union	12351	178	0.0092586	0.0011035	0.066404	0.44456	0.687769
MDD	ANO8_NPC	12351	19	0.012793	0.00050138	0.2047	0.47509	0.6912
MDD	ANO8_ExN	12351	24	0.15107	0.0066533	0.19132	0.21488	0.471176
MDD	ANO8_Union	12351	34	0.047566	0.0024923	0.15319	0.37809	0.633081
MDD	ANK2_NPC	12351	70	-0.088393	-0.0066359	0.10986	0.78946	0.835899
MDD	ANK2_ExN	12351	95	-0.022094	-0.0019303	0.0943	0.59262	0.723197
MDD	ANK2_Union	12351	141	-0.037937	-0.0040304	0.076915	0.68907	0.775204
MDD	COMBINED_NPC	12349	196	-0.06081	-0.0076003	0.06473	0.82624	0.849847
MDD	COMBINED_ExN	12349	227	0.0076394	0.0010262	0.059544	0.44896	0.687769
MDD	COMBINED_Union	12349	316	-0.014364	-0.0022682	0.051212	0.61044	0.732528
SCZ	MAP1A_NPC	12417	116	0.079988	0.0076953	0.091156	0.19012	0.471176
SCZ	MAP1A_ExN	12417	133	-0.057573	-0.0059268	0.084558	0.75202	0.820385
SCZ	MAP1A_Union	12417	178	0.01261	0.001499	0.074187	0.43252	0.687769
SCZ	ANO8_NPC	12417	19	0.25278	0.009881	0.22756	0.13333	0.471176
SCZ	ANO8_ExN	12417	25	0.17306	0.007758	0.20089	0.19449	0.471176
SCZ	ANO8_Union	12417	35	0.17853	0.0094655	0.16701	0.14255	0.471176
SCZ	ANK2_NPC	12417	70	0.22172	0.016601	0.1268	0.040201	0.361809
SCZ	ANK2_ExN	12417	95	0.10131	0.0088275	0.10756	0.17315	0.471176
SCZ	ANK2_Union	12417	141	0.1427	0.01512	0.088568	0.053585	0.42868
SCZ	COMBINED_NPC	12415	196	0.13072	0.016295	0.072245	0.035206	0.361809
SCZ	COMBINED_ExN	12415	228	0.0045915	0.00061651	0.066541	0.47249	0.6912
SCZ	COMBINED_Union	12415	317	0.072703	0.011469	0.057378	0.10258	0.46161
height	MAP1A_NPC	11944	107	0.23421	0.022069	0.16327	0.075723	0.442318
height	MAP1A_ExN	11944	123	-0.0037611	-0.0003797	0.14999	0.51	0.69283
height	MAP1A_Union	11944	167	0.15923	0.018697	0.13025	0.11078	0.469186
height	ANO8_NPC	11944	16	-0.54876	-0.020072	0.46232	0.88237	0.894798
height	ANO8_ExN	11944	23	-0.052581	-0.0023052	0.36514	0.55725	0.723197
height	ANO8_Union	11944	32	-0.054221	-0.0028029	0.31309	0.56874	0.723197
height	ANK2_NPC	11944	70	0.19312	0.014742	0.21102	0.18006	0.471176
height	ANK2_ExN	11944	89	-0.081473	-0.007007	0.1803	0.67432	0.770651
height	ANK2_Union	11944	135	-0.012179	-0.0012875	0.14752	0.5329	0.710533
height	COMBINED_NPC	11942	186	0.14223	0.017613	0.12744	0.1322	0.471176
height	COMBINED_ExN	11942	212	-0.077082	-0.010179	0.11696	0.74506	0.820385
height	COMBINED_Union	11942	300	0.046254	0.0072387	0.099874	0.32164	0.564831

[truncated: 1 more sheets: 10. Rare_Variant_constraint]
